# Supplementary material for: Integrated metabolomics and transcriptome analysis on flavonoid biosynthesis in flowers of safflower (Carthamus tinctorius L.) during colour-transition
Source: PeerJ. 2022 Jun 22;10:e13591. doi: 10.7717/peerj.13591 (PMC9233481; doi:10.7717/peerj.13591)
Supplement: Supplemental Information 5 [file peerj-10-13591-s005.xls]

TRINITY_DN100000_c0_g1	A0A103Y2N0_CYNCS	SubName: Full=Deoxyxylulose-5-phosphate synthase {ECO:0000313|EMBL:KVI01392.1}; Flags: Fragment;
TRINITY_DN100000_c0_g2	A0A103Y2N0_CYNCS	SubName: Full=Deoxyxylulose-5-phosphate synthase {ECO:0000313|EMBL:KVI01392.1}; Flags: Fragment;
TRINITY_DN100000_c0_g3	A0A103Y2M9_CYNCS	SubName: Full=Deoxyxylulose-5-phosphate synthase {ECO:0000313|EMBL:KVI01389.1};
TRINITY_DN100001_c2_g1	A0A251SU88_HELAN	SubName: Full=Putative NAD(P)-binding Rossmann-fold superfamily protein {ECO:0000313|EMBL:OTG02390.1};
TRINITY_DN100001_c2_g2	A0A251SU88_HELAN	SubName: Full=Putative NAD(P)-binding Rossmann-fold superfamily protein {ECO:0000313|EMBL:OTG02390.1};
TRINITY_DN100001_c2_g4	A0A0J8BHA1_BETVU	SubName: Full=Uncharacterized protein {ECO:0000313|EMBL:KMS99383.1};
TRINITY_DN100002_c0_g1	A0A1D5XLV0_WHEAT	SubName: Full=Uncharacterized protein {ECO:0000313|EnsemblPlants:TRIAE_CS42_4BL_TGACv1_321697_AA1064250.1};
TRINITY_DN100002_c0_g2	A0A1D1XMM0_9ARAE	SubName: Full=Heat shock protein {ECO:0000313|EMBL:JAT43623.1}; Flags: Fragment;
TRINITY_DN100002_c0_g3	A0A1D1XMM0_9ARAE	SubName: Full=Heat shock protein {ECO:0000313|EMBL:JAT43623.1}; Flags: Fragment;
TRINITY_DN100004_c0_g1	A0A1X6P7Z3_PORUM	SubName: Full=Uncharacterized protein {ECO:0000313|EMBL:OSX77011.1};
TRINITY_DN100004_c0_g2	A0A1X6P7Z3_PORUM	SubName: Full=Uncharacterized protein {ECO:0000313|EMBL:OSX77011.1};
TRINITY_DN100005_c3_g1	A0A103XW65_CYNCS	SubName: Full=Nucleotidyltransferase, class I, C-terminal-like protein {ECO:0000313|EMBL:KVH97994.1}; Flags: Fragment;
TRINITY_DN100005_c3_g2	A0A103XIG6_CYNCS	SubName: Full=Armadillo-like helical {ECO:0000313|EMBL:KVH91363.1};
TRINITY_DN100005_c3_g3	A0A103XIG6_CYNCS	SubName: Full=Armadillo-like helical {ECO:0000313|EMBL:KVH91363.1};
TRINITY_DN100005_c3_g4	A0A251SGQ2_HELAN	SubName: Full=Putative nuclear poly(A) polymerase {ECO:0000313|EMBL:OTF97751.1};
TRINITY_DN100005_c4_g1	A0A124SHI1_CYNCS	SubName: Full=4'-phosphopantetheinyl transferase superfamily {ECO:0000313|EMBL:KVI09616.1};
TRINITY_DN100005_c5_g1	A0A103YBC2_CYNCS	SubName: Full=Nucleotidyltransferase, class I, C-terminal-like protein {ECO:0000313|EMBL:KVI05950.1}; Flags: Fragment;
TRINITY_DN100006_c0_g3	A0A103XDH0_CYNCS	SubName: Full=Uncharacterized protein {ECO:0000313|EMBL:KVH88699.1};
TRINITY_DN100006_c0_g4	A0A1S4C4Y8_TOBAC	SubName: Full=probable glucan 1,3-alpha-glucosidase {ECO:0000313|RefSeq:XP_016496210.1};
TRINITY_DN100006_c0_g5	A0A103XDH0_CYNCS	SubName: Full=Uncharacterized protein {ECO:0000313|EMBL:KVH88699.1};
TRINITY_DN100007_c1_g1	A0A251VI05_HELAN	SubName: Full=Putative radical SAM superfamily protein {ECO:0000313|EMBL:OTG34746.1};
TRINITY_DN100007_c1_g2	A0A251VI05_HELAN	SubName: Full=Putative radical SAM superfamily protein {ECO:0000313|EMBL:OTG34746.1};
TRINITY_DN100007_c2_g1	A0A103XRB4_CYNCS	SubName: Full=Uncharacterized protein {ECO:0000313|EMBL:KVH95447.1};
TRINITY_DN100007_c4_g1	A0A103XXP9_CYNCS	SubName: Full=Protein phosphatase 2C {ECO:0000313|EMBL:KVH98764.1};
TRINITY_DN100007_c5_g1	A0A103XXP9_CYNCS	SubName: Full=Protein phosphatase 2C {ECO:0000313|EMBL:KVH98764.1};
TRINITY_DN100007_c6_g1	A0A103XY32_CYNCS	SubName: Full=Histidine phosphatase superfamily, clade-1 {ECO:0000313|EMBL:KVH98959.1};
TRINITY_DN100007_c8_g1	A0A103XZU7_CYNCS	SubName: Full=Leucine-rich repeat-containing protein {ECO:0000313|EMBL:KVH99913.1};
TRINITY_DN100008_c1_g1	F2DBC9_HORVV	RecName: Full=ATP synthase subunit alpha {ECO:0000256|RuleBase:RU003551};
TRINITY_DN100008_c2_g1	A0A1D1Y4D1_9ARAE	RecName: Full=ATP synthase subunit alpha {ECO:0000256|RuleBase:RU003551};
TRINITY_DN100008_c2_g3	A0A1D1XD08_9ARAE	RecName: Full=ATP synthase subunit alpha {ECO:0000256|RuleBase:RU003551};
TRINITY_DN100008_c2_g5	F2DBC9_HORVV	RecName: Full=ATP synthase subunit alpha {ECO:0000256|RuleBase:RU003551};
TRINITY_DN100008_c2_g6	F2DBC9_HORVV	RecName: Full=ATP synthase subunit alpha {ECO:0000256|RuleBase:RU003551};
TRINITY_DN100010_c1_g1	J7GHV7_LACSA	RecName: Full=S-(hydroxymethyl)glutathione dehydrogenase {ECO:0000256|RuleBase:RU362016}; EC=1.1.1.284 {ECO:0000256|RuleBase:RU362016};
TRINITY_DN100011_c2_g1	A0A251UPH0_HELAN	SubName: Full=Putative haloacid dehalogenase-like hydrolase (HAD) superfamily protein {ECO:0000313|EMBL:OTG25004.1};
TRINITY_DN100011_c2_g3	A0A103Y256_CYNCS	RecName: Full=Phosphoglycolate phosphatase {ECO:0000256|PIRNR:PIRNR000915}; EC=3.1.3.18 {ECO:0000256|PIRNR:PIRNR000915};
TRINITY_DN100011_c3_g1	A0A251TNK1_HELAN	RecName: Full=WAT1-related protein {ECO:0000256|RuleBase:RU363077};
TRINITY_DN100011_c3_g3	A0A251U0M1_HELAN	SubName: Full=Putative serine-threonine/tyrosine-protein kinase catalytic domain-containing protein {ECO:0000313|EMBL:OTG16533.1};
TRINITY_DN100012_c1_g2	A0A103XRX0_CYNCS	SubName: Full=Pentatricopeptide repeat-containing protein {ECO:0000313|EMBL:KVH95760.1};
TRINITY_DN100012_c1_g3	A0A103XRX0_CYNCS	SubName: Full=Pentatricopeptide repeat-containing protein {ECO:0000313|EMBL:KVH95760.1};
TRINITY_DN100012_c1_g5	A0A103XRX0_CYNCS	SubName: Full=Pentatricopeptide repeat-containing protein {ECO:0000313|EMBL:KVH95760.1};
TRINITY_DN100012_c1_g7	A0A103XRX0_CYNCS	SubName: Full=Pentatricopeptide repeat-containing protein {ECO:0000313|EMBL:KVH95760.1};
TRINITY_DN100012_c1_g8	A0A103XRX0_CYNCS	SubName: Full=Pentatricopeptide repeat-containing protein {ECO:0000313|EMBL:KVH95760.1};
TRINITY_DN100013_c3_g3	F6I199_VITVI	SubName: Full=Uncharacterized protein {ECO:0000313|EMBL:CCB60715.1};
TRINITY_DN100013_c3_g5	A0A103Y6J2_CYNCS	SubName: Full=Glucose/ribitol dehydrogenase {ECO:0000313|EMBL:KVI03430.1};
TRINITY_DN100013_c3_g6	A0A103XMI0_CYNCS	SubName: Full=Uncharacterized protein {ECO:0000313|EMBL:KVH93209.1};
TRINITY_DN100014_c0_g1	A0A1D1XPP5_9ARAE	RecName: Full=Autophagy-related protein {ECO:0000256|RuleBase:RU004384};
TRINITY_DN100014_c0_g2	A0A1D1XPP5_9ARAE	RecName: Full=Autophagy-related protein {ECO:0000256|RuleBase:RU004384};
TRINITY_DN100014_c0_g3	A0A1D1YIQ3_9ARAE	RecName: Full=Autophagy-related protein {ECO:0000256|RuleBase:RU004384}; Flags: Fragment;
TRINITY_DN100015_c4_g3	A0A103Y4B3_CYNCS	SubName: Full=Uncharacterized protein {ECO:0000313|EMBL:KVI02276.1};
TRINITY_DN100015_c4_g4	V4TYR6_9ROSI	SubName: Full=Uncharacterized protein {ECO:0000313|EMBL:ESR65713.1};
TRINITY_DN100016_c0_g1	I0YL46_COCSC	SubName: Full=Peptide methionine sulfoxide reductase {ECO:0000313|EMBL:EIE19115.1};
TRINITY_DN100016_c0_g2	I0YL46_COCSC	SubName: Full=Peptide methionine sulfoxide reductase {ECO:0000313|EMBL:EIE19115.1};
TRINITY_DN100017_c0_g1	A0A103YNW5_CYNCS	RecName: Full=Pectinesterase {ECO:0000256|RuleBase:RU000589}; EC=3.1.1.11 {ECO:0000256|RuleBase:RU000589};
TRINITY_DN100019_c0_g1	A0A1U7XQP0_NICSY	SubName: Full=serine/threonine-protein kinase 3-like isoform X2 {ECO:0000313|RefSeq:XP_009794387.1};
TRINITY_DN100019_c0_g3	A0A103YJE4_CYNCS	SubName: Full=Cytochrome b5-like heme/steroid binding domain-containing protein {ECO:0000313|EMBL:KVI10150.1};
TRINITY_DN100019_c0_g7	A0A124SGR2_CYNCS	SubName: Full=Uncharacterized protein {ECO:0000313|EMBL:KVI07172.1};
TRINITY_DN100021_c0_g1	A0A103XKI4_CYNCS	SubName: Full=RNA polymerase II accessory factor, Cdc73 {ECO:0000313|EMBL:KVH92461.1};
TRINITY_DN100021_c0_g2	A0A124SBX7_CYNCS	SubName: Full=Lecithin:cholesterol/phospholipid:diacylglycerol acyltransferase {ECO:0000313|EMBL:KVH92020.1};
TRINITY_DN100021_c0_g3	A0A124SBX7_CYNCS	SubName: Full=Lecithin:cholesterol/phospholipid:diacylglycerol acyltransferase {ECO:0000313|EMBL:KVH92020.1};
TRINITY_DN100022_c3_g2	A0A103YMR1_CYNCS	SubName: Full=Uncharacterized protein {ECO:0000313|EMBL:KVI11924.1};
TRINITY_DN100022_c3_g3	A0A251S8N3_HELAN	RecName: Full=Pyruvate kinase {ECO:0000256|RuleBase:RU000504}; EC=2.7.1.40 {ECO:0000256|RuleBase:RU000504};
TRINITY_DN100022_c3_g5	A0A103YMR1_CYNCS	SubName: Full=Uncharacterized protein {ECO:0000313|EMBL:KVI11924.1};
TRINITY_DN100022_c3_g8	A0A103XSD8_CYNCS	RecName: Full=Pyruvate kinase {ECO:0000256|RuleBase:RU000504}; EC=2.7.1.40 {ECO:0000256|RuleBase:RU000504};
TRINITY_DN100023_c0_g1	A0A1R3H8J5_9ROSI	SubName: Full=Uncharacterized protein {ECO:0000313|EMBL:OMO66664.1};
TRINITY_DN100024_c0_g1	A0A103Y2V5_CYNCS	SubName: Full=Uncharacterized protein {ECO:0000313|EMBL:KVI01496.1};
TRINITY_DN100024_c0_g2	A0A103Y2V5_CYNCS	SubName: Full=Uncharacterized protein {ECO:0000313|EMBL:KVI01496.1};
TRINITY_DN100025_c1_g1	A0A124SED9_CYNCS	SubName: Full=Uncharacterized protein {ECO:0000313|EMBL:KVH99805.1};
TRINITY_DN100025_c1_g2	A0A124SED9_CYNCS	SubName: Full=Uncharacterized protein {ECO:0000313|EMBL:KVH99805.1};
TRINITY_DN100025_c1_g3	A0A124SED9_CYNCS	SubName: Full=Uncharacterized protein {ECO:0000313|EMBL:KVH99805.1};
TRINITY_DN100026_c0_g1	L1JS25_GUITH	SubName: Full=Uncharacterized protein {ECO:0000313|EMBL:EKX51247.1, ECO:0000313|EnsemblProtists:EKX51247};
TRINITY_DN100026_c0_g2	T0R846_9STRA	SubName: Full=Alanine transaminase {ECO:0000313|EMBL:EQC25667.1};
TRINITY_DN100027_c0_g1	A0A124SDF7_CYNCS	SubName: Full=Actin-binding FH2 {ECO:0000313|EMBL:KVH96775.1};
TRINITY_DN100027_c0_g2	A0A251U7L8_HELAN	SubName: Full=Putative actin-related protein 8 {ECO:0000313|EMBL:OTG19330.1};
TRINITY_DN100027_c0_g3	A0A124SDF7_CYNCS	SubName: Full=Actin-binding FH2 {ECO:0000313|EMBL:KVH96775.1};
TRINITY_DN100027_c0_g4	A0A251TCP5_HELAN	SubName: Full=Putative F-box domain, Actin family {ECO:0000313|EMBL:OTG08910.1};
TRINITY_DN100028_c2_g1	A0A251V3J5_HELAN	SubName: Full=Uncharacterized protein {ECO:0000313|EMBL:OTG29869.1};
TRINITY_DN100028_c2_g2	A0A1B0THD4_NELNU	RecName: Full=NADH-ubiquinone oxidoreductase chain 1 {ECO:0000256|RuleBase:RU000473}; EC=1.6.5.3 {ECO:0000256|RuleBase:RU000473};
TRINITY_DN100028_c2_g3	A0A251TQW6_HELAN	SubName: Full=Putative beta-amyrin 28-oxidase {ECO:0000313|EMBL:OTG12421.1};
TRINITY_DN100028_c2_g4	Q5PY52_DAUCA	RecName: Full=Cytochrome c oxidase subunit 1 {ECO:0000256|RuleBase:RU000369}; EC=1.9.3.1 {ECO:0000256|RuleBase:RU000369};
TRINITY_DN100028_c2_g5	A0A1B0THD4_NELNU	RecName: Full=NADH-ubiquinone oxidoreductase chain 1 {ECO:0000256|RuleBase:RU000473}; EC=1.6.5.3 {ECO:0000256|RuleBase:RU000473};
TRINITY_DN100028_c2_g6	A0A251TQW6_HELAN	SubName: Full=Putative beta-amyrin 28-oxidase {ECO:0000313|EMBL:OTG12421.1};
TRINITY_DN100029_c0_g1	A0A1D1XGV0_9ARAE	SubName: Full=ATP synthase subunit d, mitochondrial {ECO:0000313|EMBL:JAT41612.1}; Flags: Fragment;
TRINITY_DN100032_c1_g1	A0A103Y826_CYNCS	SubName: Full=Uncharacterized protein {ECO:0000313|EMBL:KVI04241.1};
TRINITY_DN100033_c0_g1	A0A251TN08_HELAN	SubName: Full=Uncharacterized protein {ECO:0000313|EMBL:OTG12470.1};
TRINITY_DN100033_c0_g2	A0A251TN08_HELAN	SubName: Full=Uncharacterized protein {ECO:0000313|EMBL:OTG12470.1};
TRINITY_DN100034_c0_g1	A0A0D6R5N7_ARACU	SubName: Full=Uncharacterized protein {ECO:0000313|EMBL:JAG99157.1};
TRINITY_DN100034_c0_g2	A0A0D6R5N7_ARACU	SubName: Full=Uncharacterized protein {ECO:0000313|EMBL:JAG99157.1};
TRINITY_DN100034_c0_g3	A0A0D6R5N7_ARACU	SubName: Full=Uncharacterized protein {ECO:0000313|EMBL:JAG99157.1};
TRINITY_DN100034_c0_g5	A0A1D1ZDC1_9ARAE	SubName: Full=3-ketoacyl-CoA thiolase A, peroxisomal {ECO:0000313|EMBL:JAT64823.1};
TRINITY_DN100035_c0_g3	A0A251UNS1_HELAN	SubName: Full=Putative F-box domain-containing protein {ECO:0000313|EMBL:OTG24402.1};
TRINITY_DN100035_c0_g4	A0A251UNS1_HELAN	SubName: Full=Putative F-box domain-containing protein {ECO:0000313|EMBL:OTG24402.1};
TRINITY_DN100035_c0_g5	A0A251TDL6_HELAN	RecName: Full=Lactoylglutathione lyase {ECO:0000256|RuleBase:RU361179}; EC=4.4.1.5 {ECO:0000256|RuleBase:RU361179}; AltName: Full=Glyoxalase I {ECO:0000256|RuleBase:RU361179};
TRINITY_DN100035_c0_g6	A0A251TDL6_HELAN	RecName: Full=Lactoylglutathione lyase {ECO:0000256|RuleBase:RU361179}; EC=4.4.1.5 {ECO:0000256|RuleBase:RU361179}; AltName: Full=Glyoxalase I {ECO:0000256|RuleBase:RU361179};
TRINITY_DN100036_c0_g1	A0A251SUW8_HELAN	RecName: Full=Endoglucanase {ECO:0000256|RuleBase:RU361166}; EC=3.2.1.4 {ECO:0000256|RuleBase:RU361166};
TRINITY_DN100036_c0_g2	A0A251SUW8_HELAN	RecName: Full=Endoglucanase {ECO:0000256|RuleBase:RU361166}; EC=3.2.1.4 {ECO:0000256|RuleBase:RU361166};
TRINITY_DN100037_c0_g1	B4FQE7_MAIZE	SubName: Full=Uncharacterized protein {ECO:0000313|EMBL:ACF84340.1};
TRINITY_DN100037_c0_g2	B4FQE7_MAIZE	SubName: Full=Uncharacterized protein {ECO:0000313|EMBL:ACF84340.1};
TRINITY_DN100039_c0_g1	A0A103XGE9_CYNCS	SubName: Full=Zinc finger, CCCH-type {ECO:0000313|EMBL:KVH90188.1};
TRINITY_DN100039_c0_g2	A0A103XGE9_CYNCS	SubName: Full=Zinc finger, CCCH-type {ECO:0000313|EMBL:KVH90188.1};
TRINITY_DN100039_c1_g1	A0A124SEV9_CYNCS	SubName: Full=Uncharacterized protein {ECO:0000313|EMBL:KVI01323.1};
TRINITY_DN100040_c0_g1	A0A103XSN5_CYNCS	SubName: Full=Nucleoside phosphatase GDA1/CD39 {ECO:0000313|EMBL:KVH96153.1};
TRINITY_DN100040_c0_g2	A0A103XSN5_CYNCS	SubName: Full=Nucleoside phosphatase GDA1/CD39 {ECO:0000313|EMBL:KVH96153.1};
TRINITY_DN100040_c0_g3	A0A103Y0T8_CYNCS	SubName: Full=Filamin/ABP280 repeat-containing protein {ECO:0000313|EMBL:KVI00425.1};
TRINITY_DN100041_c0_g1	A0A103YDS8_CYNCS	SubName: Full=G-protein beta WD-40 repeat-containing protein {ECO:0000313|EMBL:KVI07242.1};
TRINITY_DN100041_c0_g2	A0A103YDS8_CYNCS	SubName: Full=G-protein beta WD-40 repeat-containing protein {ECO:0000313|EMBL:KVI07242.1};
TRINITY_DN100041_c1_g1	A0A103XHB0_CYNCS	SubName: Full=Protein kinase, catalytic domain-containing protein {ECO:0000313|EMBL:KVH90765.1};
TRINITY_DN100041_c1_g2	A0A103Y9L5_CYNCS	SubName: Full=Protein kinase, catalytic domain-containing protein {ECO:0000313|EMBL:KVI05020.1};
TRINITY_DN100041_c1_g3	A0A103Y9L5_CYNCS	SubName: Full=Protein kinase, catalytic domain-containing protein {ECO:0000313|EMBL:KVI05020.1};
TRINITY_DN100041_c1_g4	A0A103XHB0_CYNCS	SubName: Full=Protein kinase, catalytic domain-containing protein {ECO:0000313|EMBL:KVH90765.1};
TRINITY_DN100041_c2_g1	A0A103XI66_CYNCS	SubName: Full=Transcription factor GRAS {ECO:0000313|EMBL:KVH91205.1};
TRINITY_DN100041_c2_g2	A0A124SB14_CYNCS	SubName: Full=Transcription factor GRAS {ECO:0000313|EMBL:KVH89215.1};
TRINITY_DN100041_c3_g1	A0A118JTG2_CYNCS	SubName: Full=Transcription factor GRAS {ECO:0000313|EMBL:KVH90237.1};
TRINITY_DN100041_c3_g2	A0A118JTG2_CYNCS	SubName: Full=Transcription factor GRAS {ECO:0000313|EMBL:KVH90237.1};
TRINITY_DN100043_c0_g1	A0A118K2D1_CYNCS	SubName: Full=AIR synthase-related protein, C-terminal domain-containing protein {ECO:0000313|EMBL:KVI04188.1}; Flags: Fragment;
TRINITY_DN100043_c0_g2	A0A124SFS2_CYNCS	SubName: Full=AIR synthase-related protein, C-terminal domain-containing protein {ECO:0000313|EMBL:KVI04158.1}; Flags: Fragment;
TRINITY_DN100045_c0_g1	A0A0D6QU78_ARACU	SubName: Full=Uncharacterized protein {ECO:0000313|EMBL:JAG94001.1};
TRINITY_DN100046_c2_g1	A0A103XGW5_CYNCS	SubName: Full=Heat shock factor (HSF)-type, DNA-binding {ECO:0000313|EMBL:KVH90467.1};
TRINITY_DN100046_c2_g2	A0A103XZU2_CYNCS	SubName: Full=Heat shock factor (HSF)-type, DNA-binding {ECO:0000313|EMBL:KVH99919.1};
TRINITY_DN100046_c2_g3	A0A103XZU2_CYNCS	SubName: Full=Heat shock factor (HSF)-type, DNA-binding {ECO:0000313|EMBL:KVH99919.1};
TRINITY_DN100046_c2_g4	A0A103XGW5_CYNCS	SubName: Full=Heat shock factor (HSF)-type, DNA-binding {ECO:0000313|EMBL:KVH90467.1};
TRINITY_DN100047_c2_g1	M0ZP33_SOLTU	SubName: Full=Uncharacterized protein {ECO:0000313|EnsemblPlants:PGSC0003DMT400004854};
TRINITY_DN100047_c3_g1	A0A124SI90_CYNCS	SubName: Full=Transcription factor IIA, alpha/beta subunit {ECO:0000313|EMBL:KVI11943.1};
TRINITY_DN100047_c3_g2	A0A103YNF4_CYNCS	SubName: Full=Snf7 {ECO:0000313|EMBL:KVI12351.1};
TRINITY_DN100047_c3_g3	A0A251VM97_HELAN	SubName: Full=Putative transcription factor IIA, alpha/beta subunit {ECO:0000313|EMBL:OTG36695.1};
TRINITY_DN100047_c3_g5	A0A251VM97_HELAN	SubName: Full=Putative transcription factor IIA, alpha/beta subunit {ECO:0000313|EMBL:OTG36695.1};
TRINITY_DN100047_c3_g7	A0A124SI90_CYNCS	SubName: Full=Transcription factor IIA, alpha/beta subunit {ECO:0000313|EMBL:KVI11943.1};
TRINITY_DN100048_c1_g1	A0A103Y587_CYNCS	SubName: Full=AAA+ ATPase domain-containing protein {ECO:0000313|EMBL:KVI02752.1};
TRINITY_DN100048_c2_g2	M2X8Y6_GALSU	SubName: Full=ABC transporter, ATP-binding protein {ECO:0000313|EMBL:EME26282.1}; Flags: Fragment;
TRINITY_DN100048_c2_g3	F2E8V1_HORVV	SubName: Full=Predicted protein {ECO:0000313|EMBL:BAK03773.1}; Flags: Fragment;
TRINITY_DN100049_c4_g1	A0A251RWJ9_HELAN	SubName: Full=Putative CGI121/TPRKB {ECO:0000313|EMBL:OTF90593.1};
TRINITY_DN100049_c4_g2	A0A251RWJ9_HELAN	SubName: Full=Putative CGI121/TPRKB {ECO:0000313|EMBL:OTF90593.1};
TRINITY_DN100050_c0_g1	A0A103XCR0_CYNCS	SubName: Full=Concanavalin A-like lectin/glucanase, subgroup {ECO:0000313|EMBL:KVH88333.1};
TRINITY_DN100050_c0_g2	A0A251UM00_HELAN	SubName: Full=Putative cysteine-rich receptor-like protein kinase 20 {ECO:0000313|EMBL:OTG23896.1};
TRINITY_DN100050_c0_g3	A0A251UM00_HELAN	SubName: Full=Putative cysteine-rich receptor-like protein kinase 20 {ECO:0000313|EMBL:OTG23896.1};
TRINITY_DN100051_c0_g2	A0A103XSI5_CYNCS	SubName: Full=Glycosyl transferase, family 13 {ECO:0000313|EMBL:KVH96073.1};
TRINITY_DN100052_c1_g1	A0A118JV80_CYNCS	SubName: Full=Uncharacterized protein {ECO:0000313|EMBL:KVH92382.1};
TRINITY_DN100052_c1_g10	A0A118JV80_CYNCS	SubName: Full=Uncharacterized protein {ECO:0000313|EMBL:KVH92382.1};
TRINITY_DN100052_c1_g11	A0A118JV80_CYNCS	SubName: Full=Uncharacterized protein {ECO:0000313|EMBL:KVH92382.1};
TRINITY_DN100052_c1_g4	A0A118JV80_CYNCS	SubName: Full=Uncharacterized protein {ECO:0000313|EMBL:KVH92382.1};
TRINITY_DN100052_c1_g5	A0A118JV80_CYNCS	SubName: Full=Uncharacterized protein {ECO:0000313|EMBL:KVH92382.1};
TRINITY_DN100052_c1_g9	A0A118JV80_CYNCS	SubName: Full=Uncharacterized protein {ECO:0000313|EMBL:KVH92382.1};
TRINITY_DN100053_c0_g1	A0A103XRM5_CYNCS	SubName: Full=Putative S-adenosyl-L-methionine-dependent methyltransferase {ECO:0000313|EMBL:KVH95623.1};
TRINITY_DN100053_c0_g3	A0A251VAG0_HELAN	SubName: Full=Putative S-adenosyl-L-methionine-dependent methyltransferases superfamily protein {ECO:0000313|EMBL:OTG31942.1};
TRINITY_DN100055_c1_g1	A0A251TAS1_HELAN	SubName: Full=Putative tudor/PWWP/MBT superfamily protein {ECO:0000313|EMBL:OTG08240.1};
TRINITY_DN100055_c1_g2	A0A251TAS1_HELAN	SubName: Full=Putative tudor/PWWP/MBT superfamily protein {ECO:0000313|EMBL:OTG08240.1};
TRINITY_DN100055_c1_g3	K4BFZ8_SOLLC	SubName: Full=Uncharacterized protein {ECO:0000313|EnsemblPlants:Solyc03g043770.2.1};
TRINITY_DN100055_c1_g4	A0A103R8Y5_CYNCS	SubName: Full=Uncharacterized protein {ECO:0000313|EMBL:KVG63390.1};
TRINITY_DN100055_c1_g5	A0A118K5D0_CYNCS	SubName: Full=Leucine-rich repeat-containing protein {ECO:0000313|EMBL:KVI08910.1};
TRINITY_DN100055_c1_g6	A0A118K6T0_CYNCS	SubName: Full=PWWP-like protein {ECO:0000313|EMBL:KVI11145.1};
TRINITY_DN100055_c1_g7	A0A103XKF6_CYNCS	SubName: Full=Leucine-rich repeat-containing protein {ECO:0000313|EMBL:KVH92406.1};
TRINITY_DN100055_c2_g1	A0A103XKF6_CYNCS	SubName: Full=Leucine-rich repeat-containing protein {ECO:0000313|EMBL:KVH92406.1};
TRINITY_DN100056_c8_g1	A0A103YJ71_CYNCS	SubName: Full=Myc-type, basic helix-loop-helix (BHLH) domain-containing protein {ECO:0000313|EMBL:KVI10058.1};
TRINITY_DN100057_c4_g3	A0A103XYJ8_CYNCS	SubName: Full=Homeodomain-like protein {ECO:0000313|EMBL:KVH99272.1}; Flags: Fragment;
TRINITY_DN100057_c5_g1	A0A103Y8H8_CYNCS	SubName: Full=Uncharacterized protein {ECO:0000313|EMBL:KVI04463.1}; Flags: Fragment;
TRINITY_DN100058_c0_g1	F2E7F0_HORVV	SubName: Full=Predicted protein {ECO:0000313|EMBL:BAK03272.1};
TRINITY_DN100059_c1_g1	A0A103XFJ9_CYNCS	SubName: Full=Coactivator CBP, KIX domain-containing protein {ECO:0000313|EMBL:KVH89839.1};
TRINITY_DN100059_c1_g15	A0A103Y4R2_CYNCS	SubName: Full=RNA-binding, CRM domain-containing protein {ECO:0000313|EMBL:KVI02510.1}; Flags: Fragment;
TRINITY_DN100059_c1_g4	A0A103XFJ9_CYNCS	SubName: Full=Coactivator CBP, KIX domain-containing protein {ECO:0000313|EMBL:KVH89839.1};
TRINITY_DN100059_c1_g6	A0A251V2T3_HELAN	SubName: Full=Putative beta-hydroxyisobutyryl-CoA hydrolase 1 {ECO:0000313|EMBL:OTG29563.1};
TRINITY_DN100059_c1_g9	A0A103Y4R2_CYNCS	SubName: Full=RNA-binding, CRM domain-containing protein {ECO:0000313|EMBL:KVI02510.1}; Flags: Fragment;
TRINITY_DN100060_c2_g1	A0A103XCT3_CYNCS	SubName: Full=Mitochondrial inner membrane protease subunit 1 {ECO:0000313|EMBL:KVH88380.1}; Flags: Fragment;
TRINITY_DN100060_c2_g3	A0A103XCT3_CYNCS	SubName: Full=Mitochondrial inner membrane protease subunit 1 {ECO:0000313|EMBL:KVH88380.1}; Flags: Fragment;
TRINITY_DN100063_c0_g2	A0A103Y2I7_CYNCS	SubName: Full=DNA-binding, integrase-type {ECO:0000313|EMBL:KVI01315.1};
TRINITY_DN100063_c0_g4	A0A103Y2I7_CYNCS	SubName: Full=DNA-binding, integrase-type {ECO:0000313|EMBL:KVI01315.1};
TRINITY_DN100064_c0_g1	A0A103YBU1_CYNCS	SubName: Full=Uncharacterized protein {ECO:0000313|EMBL:KVI06224.1};
TRINITY_DN100064_c0_g10	A0A251RL29_HELAN	SubName: Full=Putative NAD(P)-binding Rossmann-fold superfamily protein {ECO:0000313|EMBL:OTF84851.1};
TRINITY_DN100064_c0_g2	A0A251VCX6_HELAN	SubName: Full=Uncharacterized protein {ECO:0000313|EMBL:OTG33477.1};
TRINITY_DN100064_c0_g3	A0A251VCX6_HELAN	SubName: Full=Uncharacterized protein {ECO:0000313|EMBL:OTG33477.1};
TRINITY_DN100065_c0_g1	A0A251UPB5_HELAN	SubName: Full=Putative ataxia telangiectasia-mutated and RAD3-related protein {ECO:0000313|EMBL:OTG24909.1};
TRINITY_DN100066_c1_g1	A0A103YN24_CYNCS	SubName: Full=Uncharacterized protein {ECO:0000313|EMBL:KVI12129.1};
TRINITY_DN100066_c1_g2	A0A251VLZ9_HELAN	SubName: Full=Putative alpha-ketoglutarate-dependent dioxygenase AlkB-like protein {ECO:0000313|EMBL:OTG36042.1};
TRINITY_DN100066_c1_g3	A0A251SEZ0_HELAN	SubName: Full=Putative oxidoreductase, 2OG-Fe(II) oxygenase family protein {ECO:0000313|EMBL:OTF97111.1};
TRINITY_DN100066_c1_g4	A0A0A9JGY8_ARUDO	SubName: Full=Uncharacterized protein {ECO:0000313|EMBL:JAE59584.1};
TRINITY_DN100066_c1_g6	A0A103YN24_CYNCS	SubName: Full=Uncharacterized protein {ECO:0000313|EMBL:KVI12129.1};
TRINITY_DN100066_c1_g7	A0A118K7N6_CYNCS	SubName: Full=Uncharacterized protein {ECO:0000313|EMBL:KVI12495.1};
TRINITY_DN100068_c4_g2	W2M310_PHYPR	SubName: Full=Uncharacterized protein {ECO:0000313|EMBL:ETM03226.1};
TRINITY_DN100068_c4_g3	D0NEZ5_PHYIT	SubName: Full=Alcohol dehydrogenase, putative {ECO:0000313|EMBL:EEY56784.1};
TRINITY_DN100068_c5_g2	A0A251ULZ7_HELAN	RecName: Full=Protein DETOXIFICATION {ECO:0000256|RuleBase:RU004914}; AltName: Full=Multidrug and toxic compound extrusion protein {ECO:0000256|RuleBase:RU004914};
TRINITY_DN100069_c0_g1	A0A103YC61_CYNCS	SubName: Full=Alpha crystallin/Hsp20 domain-containing protein {ECO:0000313|EMBL:KVI06395.1};
TRINITY_DN100069_c0_g4	A0A103YC61_CYNCS	SubName: Full=Alpha crystallin/Hsp20 domain-containing protein {ECO:0000313|EMBL:KVI06395.1};
TRINITY_DN100070_c1_g1	A0A124SE67_CYNCS	SubName: Full=Uncharacterized protein {ECO:0000313|EMBL:KVH99115.1};
TRINITY_DN100070_c1_g4	A0A124SE67_CYNCS	SubName: Full=Uncharacterized protein {ECO:0000313|EMBL:KVH99115.1};
TRINITY_DN100071_c1_g1	A0A2I0VE39_9ASPA	SubName: Full=RNA-directed DNA polymerase {ECO:0000313|EMBL:PKU61643.1};
TRINITY_DN100071_c4_g1	A0A251TNA8_HELAN	SubName: Full=Putative DEA(D/H)-box RNA helicase family protein {ECO:0000313|EMBL:OTG12092.1};
TRINITY_DN100072_c2_g1	A0A103YKC4_CYNCS	RecName: Full=AP complex subunit sigma {ECO:0000256|PIRNR:PIRNR015588};
TRINITY_DN100072_c2_g2	A0A103YKC4_CYNCS	RecName: Full=AP complex subunit sigma {ECO:0000256|PIRNR:PIRNR015588};
TRINITY_DN100072_c3_g1	A0A2G2YCM9_CAPAN	RecName: Full=3-isopropylmalate dehydrogenase {ECO:0000256|RuleBase:RU004445}; EC=1.1.1.85 {ECO:0000256|RuleBase:RU004445};
TRINITY_DN100072_c4_g1	A0A251TKG0_HELAN	SubName: Full=Putative ATP-binding cassette A1 {ECO:0000313|EMBL:OTG11608.1};
TRINITY_DN100072_c4_g2	A0A103XEW2_CYNCS	SubName: Full=Uncharacterized protein {ECO:0000313|EMBL:KVH89479.1};
TRINITY_DN100072_c4_g5	A0A103XNU5_CYNCS	SubName: Full=Protein kinase, ATP binding site-containing protein {ECO:0000313|EMBL:KVH93974.1};
TRINITY_DN100073_c4_g3	A0A103XFK5_CYNCS	SubName: Full=Uncharacterized protein {ECO:0000313|EMBL:KVH89747.1};
TRINITY_DN100073_c6_g2	Q9AW99_9ASTR	SubName: Full=GTP binding protein {ECO:0000313|EMBL:CAC24477.1};
TRINITY_DN100075_c0_g1	A0A251ULY1_HELAN	SubName: Full=Uncharacterized protein {ECO:0000313|EMBL:OTG23876.1};
TRINITY_DN100075_c0_g2	A0A251ULY1_HELAN	SubName: Full=Uncharacterized protein {ECO:0000313|EMBL:OTG23876.1};
TRINITY_DN100075_c1_g1	A0A251UHB4_HELAN	SubName: Full=Uncharacterized protein {ECO:0000313|EMBL:OTG22735.1};
TRINITY_DN100075_c1_g2	A0A251UHB4_HELAN	SubName: Full=Uncharacterized protein {ECO:0000313|EMBL:OTG22735.1};
TRINITY_DN100075_c2_g2	A0A251VNP5_HELAN	SubName: Full=Putative ARM repeat superfamily protein {ECO:0000313|EMBL:OTG37185.1};
TRINITY_DN100075_c2_g3	A0A124SCY4_CYNCS	SubName: Full=Aquaporin-like protein {ECO:0000313|EMBL:KVH95246.1};
TRINITY_DN100075_c2_g5	A0A124SCY4_CYNCS	SubName: Full=Aquaporin-like protein {ECO:0000313|EMBL:KVH95246.1};
TRINITY_DN100075_c2_g6	A0A124SCY4_CYNCS	SubName: Full=Aquaporin-like protein {ECO:0000313|EMBL:KVH95246.1};
TRINITY_DN100076_c0_g1	A0A251UFN6_HELAN	SubName: Full=Putative AT hook motif DNA-binding family protein {ECO:0000313|EMBL:OTG21924.1};
TRINITY_DN100076_c0_g3	A0A118JSZ3_CYNCS	SubName: Full=Uncharacterized protein {ECO:0000313|EMBL:KVH90067.1};
TRINITY_DN100076_c0_g4	A0A251V227_HELAN	SubName: Full=Putative receptor-like protein kinase 4 {ECO:0000313|EMBL:OTG29349.1};
TRINITY_DN100076_c0_g5	A0A118JSZ3_CYNCS	SubName: Full=Uncharacterized protein {ECO:0000313|EMBL:KVH90067.1};
TRINITY_DN100076_c0_g6	A0A251UFN6_HELAN	SubName: Full=Putative AT hook motif DNA-binding family protein {ECO:0000313|EMBL:OTG21924.1};
TRINITY_DN100077_c2_g1	A0A118JFI9_CYNCS	SubName: Full=C1-like protein {ECO:0000313|EMBL:KVH69802.1};
TRINITY_DN100077_c2_g10	A0A118JFI9_CYNCS	SubName: Full=C1-like protein {ECO:0000313|EMBL:KVH69802.1};
TRINITY_DN100077_c2_g11	A0A103XDN4_CYNCS	SubName: Full=C1-like protein {ECO:0000313|EMBL:KVH88739.1};
TRINITY_DN100077_c2_g14	A0A103XDN4_CYNCS	SubName: Full=C1-like protein {ECO:0000313|EMBL:KVH88739.1};
TRINITY_DN100077_c2_g2	A0A103XDN4_CYNCS	SubName: Full=C1-like protein {ECO:0000313|EMBL:KVH88739.1};
TRINITY_DN100077_c2_g3	A0A103XDN4_CYNCS	SubName: Full=C1-like protein {ECO:0000313|EMBL:KVH88739.1};
TRINITY_DN100077_c2_g5	A0A103XDN4_CYNCS	SubName: Full=C1-like protein {ECO:0000313|EMBL:KVH88739.1};
TRINITY_DN100077_c2_g6	A0A118JFI8_CYNCS	SubName: Full=Uncharacterized protein {ECO:0000313|EMBL:KVH69804.1};
TRINITY_DN100077_c2_g8	A0A103XDN4_CYNCS	SubName: Full=C1-like protein {ECO:0000313|EMBL:KVH88739.1};
TRINITY_DN100077_c2_g9	A0A103XDN4_CYNCS	SubName: Full=C1-like protein {ECO:0000313|EMBL:KVH88739.1};
TRINITY_DN100077_c3_g1	A0A103XDN4_CYNCS	SubName: Full=C1-like protein {ECO:0000313|EMBL:KVH88739.1};
TRINITY_DN100078_c5_g1	A0A103YC57_CYNCS	SubName: Full=Transcription factor, TCP {ECO:0000313|EMBL:KVI06398.1};
TRINITY_DN100078_c5_g2	A0A251U8A2_HELAN	SubName: Full=Putative TEOSINTE BRANCHED, cycloidea and PCF (TCP) 14 {ECO:0000313|EMBL:OTG19568.1};
TRINITY_DN100078_c5_g4	A0A118JYL2_CYNCS	SubName: Full=Transcription factor, TCP {ECO:0000313|EMBL:KVH98784.1};
TRINITY_DN100078_c7_g2	A0A124SBR2_CYNCS	SubName: Full=Nucleotidyltransferase, class I, C-terminal-like protein {ECO:0000313|EMBL:KVH91435.1};
TRINITY_DN100079_c0_g2	A0A251RWV1_HELAN	SubName: Full=Putative glycoside hydrolase, family 32 {ECO:0000313|EMBL:OTF90346.1};
TRINITY_DN100079_c0_g3	A0A251RWV1_HELAN	SubName: Full=Putative glycoside hydrolase, family 32 {ECO:0000313|EMBL:OTF90346.1};
TRINITY_DN100079_c1_g1	A0A118K2Z5_CYNCS	SubName: Full=AT hook, DNA-binding motif-containing protein {ECO:0000313|EMBL:KVI05145.1}; Flags: Fragment;
TRINITY_DN100079_c1_g2	A0A118K2Z5_CYNCS	SubName: Full=AT hook, DNA-binding motif-containing protein {ECO:0000313|EMBL:KVI05145.1}; Flags: Fragment;
TRINITY_DN100079_c2_g2	A0A175YRS0_DAUCA	RecName: Full=Non-lysosomal glucosylceramidase {ECO:0000256|PIRNR:PIRNR028944}; Short=NLGase {ECO:0000256|PIRNR:PIRNR028944}; EC=3.2.1.45 {ECO:0000256|PIRNR:PIRNR028944};
TRINITY_DN100080_c0_g1	A0A103XBZ8_CYNCS	SubName: Full=14-3-3 domain-containing protein {ECO:0000313|EMBL:KVH87919.1};
TRINITY_DN100082_c0_g1	A0A251UD24_HELAN	SubName: Full=Putative metalloenzyme, LuxS/M16 peptidase-like protein {ECO:0000313|EMBL:OTG20786.1};
TRINITY_DN100083_c2_g2	A0A103YKJ2_CYNCS	SubName: Full=Uncharacterized protein {ECO:0000313|EMBL:KVI10764.1};
TRINITY_DN100084_c0_g2	A0A2H5PX54_CITUN	SubName: Full=Uncharacterized protein {ECO:0000313|EMBL:GAY56924.1};
TRINITY_DN100084_c1_g1	A0A150GIZ0_GONPE	SubName: Full=Uncharacterized protein {ECO:0000313|EMBL:KXZ49787.1};
TRINITY_DN100084_c2_g1	B8LQT7_PICSI	SubName: Full=Uncharacterized protein {ECO:0000313|EMBL:ABR18017.1};
TRINITY_DN100084_c2_g2	A0A1D1Z8W9_9ARAE	SubName: Full=60S ribosomal protein L9 {ECO:0000313|EMBL:JAT63336.1}; Flags: Fragment;
TRINITY_DN100084_c2_g4	A0A1D1Z8W9_9ARAE	SubName: Full=60S ribosomal protein L9 {ECO:0000313|EMBL:JAT63336.1}; Flags: Fragment;
TRINITY_DN100084_c2_g6	A0A1D1Z8W9_9ARAE	SubName: Full=60S ribosomal protein L9 {ECO:0000313|EMBL:JAT63336.1}; Flags: Fragment;
TRINITY_DN100085_c0_g1	A0A251RSK4_HELAN	RecName: Full=Potassium transporter {ECO:0000256|RuleBase:RU321113};
TRINITY_DN100085_c0_g2	A0A251RSK4_HELAN	RecName: Full=Potassium transporter {ECO:0000256|RuleBase:RU321113};
TRINITY_DN100086_c0_g3	A0A251S7L4_HELAN	SubName: Full=Putative ubiquitin-conjugating enzyme/RWD-like protein {ECO:0000313|EMBL:OTF94658.1};
TRINITY_DN100087_c2_g1	A0A2G3APY1_CAPCH	SubName: Full=Uncharacterized protein {ECO:0000313|EMBL:PHT96277.1};
TRINITY_DN100088_c1_g1	A0A251SIR6_HELAN	SubName: Full=Putative saccharopine dehydrogenase {ECO:0000313|EMBL:OTF98717.1};
TRINITY_DN100088_c1_g2	A0A251SIR6_HELAN	SubName: Full=Putative saccharopine dehydrogenase {ECO:0000313|EMBL:OTF98717.1};
TRINITY_DN100088_c1_g3	A0A103X5H0_CYNCS	SubName: Full=Uncharacterized protein {ECO:0000313|EMBL:KVH84538.1};
TRINITY_DN100088_c1_g4	A0A103X5H0_CYNCS	SubName: Full=Uncharacterized protein {ECO:0000313|EMBL:KVH84538.1};
TRINITY_DN100089_c7_g1	A0A251UC37_HELAN	SubName: Full=Putative NAC domain-containing protein {ECO:0000313|EMBL:OTG19851.1};
TRINITY_DN100090_c0_g1	A0A124SAV6_CYNCS	SubName: Full=Sodium/sulfate symporter {ECO:0000313|EMBL:KVH88676.1};
TRINITY_DN100090_c0_g2	A0A124SAV6_CYNCS	SubName: Full=Sodium/sulfate symporter {ECO:0000313|EMBL:KVH88676.1};
TRINITY_DN100091_c0_g2	A0A251T0E0_HELAN	SubName: Full=Putative E2F/DP family protein {ECO:0000313|EMBL:OTG04424.1};
TRINITY_DN100091_c0_g3	A0A1C6ZV79_CARTI	RecName: Full=Protein TIC 214 {ECO:0000256|RuleBase:RU364085}; AltName: Full=Translocon at the inner envelope membrane of chloroplasts 214 {ECO:0000256|RuleBase:RU364085};
TRINITY_DN100092_c8_g5	A0A103XGT3_CYNCS	SubName: Full=Concanavalin A-like lectin/glucanase superfamily {ECO:0000313|EMBL:KVH90483.1};
TRINITY_DN100092_c8_g6	A0A251VHD5_HELAN	SubName: Full=Uncharacterized protein {ECO:0000313|EMBL:OTG35015.1};
TRINITY_DN100092_c9_g1	A0A103YEP9_CYNCS	SubName: Full=Pseudouridine synthase, catalytic domain-containing protein {ECO:0000313|EMBL:KVI07715.1};
TRINITY_DN100092_c9_g4	A0A103YEP9_CYNCS	SubName: Full=Pseudouridine synthase, catalytic domain-containing protein {ECO:0000313|EMBL:KVI07715.1};
TRINITY_DN100093_c0_g1	A0A103YH03_CYNCS	SubName: Full=Homeobox, conserved site-containing protein {ECO:0000313|EMBL:KVI08936.1}; Flags: Fragment;
TRINITY_DN100093_c0_g2	A0A103YH03_CYNCS	SubName: Full=Homeobox, conserved site-containing protein {ECO:0000313|EMBL:KVI08936.1}; Flags: Fragment;
TRINITY_DN100095_c0_g1	S8CR56_9LAMI	SubName: Full=Phosphatidylinositol synthase {ECO:0000313|EMBL:EPS69275.1}; Flags: Fragment;
TRINITY_DN100096_c0_g1	A0A0K9PNL0_ZOSMR	SubName: Full=Eukaryotic translation initiation factor 3 subunit C {ECO:0000313|EMBL:KMZ69817.1}; Flags: Fragment;
TRINITY_DN100096_c0_g2	V4NDV9_EUTSA	RecName: Full=Eukaryotic translation initiation factor 3 subunit C {ECO:0000256|HAMAP-Rule:MF_03002}; Short=eIF3c {ECO:0000256|HAMAP-Rule:MF_03002}; AltName: Full=Eukaryotic translation initiation factor 3 subunit 8 {ECO:0000256|HAMAP-Rule:MF_03002}; AltName: Full=eIF3 p110 {ECO:0000256|HAMAP-Rule:MF_03002};
TRINITY_DN100096_c0_g3	A0A1U8HZL0_GOSHI	RecName: Full=Eukaryotic translation initiation factor 3 subunit C {ECO:0000256|HAMAP-Rule:MF_03002}; Short=eIF3c {ECO:0000256|HAMAP-Rule:MF_03002}; AltName: Full=Eukaryotic translation initiation factor 3 subunit 8 {ECO:0000256|HAMAP-Rule:MF_03002}; AltName: Full=eIF3 p110 {ECO:0000256|HAMAP-Rule:MF_03002};
TRINITY_DN100097_c0_g1	M1UVW4_CYAM1	SubName: Full=Probable 1,4-benzoquinone reductase {ECO:0000313|EMBL:BAM82206.1};
TRINITY_DN100098_c0_g1	A0A251SGB1_HELAN	SubName: Full=Putative ankyrin repeat-containing domain, PGG domain protein {ECO:0000313|EMBL:OTF97315.1};
TRINITY_DN100098_c1_g1	A0A2H5MVP7_CITUN	SubName: Full=Uncharacterized protein {ECO:0000313|EMBL:GAY32068.1};
TRINITY_DN100098_c1_g2	A0A2H5MVP7_CITUN	SubName: Full=Uncharacterized protein {ECO:0000313|EMBL:GAY32068.1};
TRINITY_DN100100_c3_g1	A0A103YAT6_CYNCS	SubName: Full=Lipase, GDSL {ECO:0000313|EMBL:KVI05684.1};
TRINITY_DN100100_c3_g2	A0A103YAT6_CYNCS	SubName: Full=Lipase, GDSL {ECO:0000313|EMBL:KVI05684.1};
TRINITY_DN100101_c0_g1	A0A124SH80_CYNCS	SubName: Full=Hydroxymethylglutaryl-CoA reductase, class I/II {ECO:0000313|EMBL:KVI08701.1}; Flags: Fragment;
TRINITY_DN100101_c1_g1	A0A200QKH7_9MAGN	SubName: Full=Bifunctional inhibitor/plant lipid transfer protein/seed storage helical domain {ECO:0000313|EMBL:OVA11033.1};
TRINITY_DN100101_c1_g2	A0A124SG38_CYNCS	RecName: Full=3-hydroxy-3-methylglutaryl coenzyme A reductase {ECO:0000256|RuleBase:RU361219}; Short=HMG-CoA reductase {ECO:0000256|RuleBase:RU361219}; EC=1.1.1.34 {ECO:0000256|RuleBase:RU361219};
TRINITY_DN100101_c1_g3	A0A103Y5P0_CYNCS	RecName: Full=3-hydroxy-3-methylglutaryl coenzyme A reductase {ECO:0000256|RuleBase:RU361219}; Short=HMG-CoA reductase {ECO:0000256|RuleBase:RU361219}; EC=1.1.1.34 {ECO:0000256|RuleBase:RU361219};
TRINITY_DN100101_c1_g4	A0A124SG38_CYNCS	RecName: Full=3-hydroxy-3-methylglutaryl coenzyme A reductase {ECO:0000256|RuleBase:RU361219}; Short=HMG-CoA reductase {ECO:0000256|RuleBase:RU361219}; EC=1.1.1.34 {ECO:0000256|RuleBase:RU361219};
TRINITY_DN100102_c0_g1	A0A1D1ZE62_9ARAE	SubName: Full=60S ribosomal protein L34-B {ECO:0000313|EMBL:JAT65147.1};
TRINITY_DN100102_c0_g2	A0A1D1XTR9_9ARAE	SubName: Full=60S ribosomal protein L34-B {ECO:0000313|EMBL:JAT45781.1}; Flags: Fragment;
TRINITY_DN100102_c0_g3	A0A1D1ZE62_9ARAE	SubName: Full=60S ribosomal protein L34-B {ECO:0000313|EMBL:JAT65147.1};
TRINITY_DN100102_c0_g4	A0A1D1XT67_9ARAE	SubName: Full=60S ribosomal protein L34-B {ECO:0000313|EMBL:JAT45581.1}; Flags: Fragment;
TRINITY_DN100103_c6_g1	A0A251TXX1_HELAN	RecName: Full=Glutamate dehydrogenase {ECO:0000256|PIRNR:PIRNR000185};
TRINITY_DN100103_c7_g1	A0A251V910_HELAN	SubName: Full=Putative long-chain acyl-CoA synthetase 7 {ECO:0000313|EMBL:OTG31091.1};
TRINITY_DN100103_c8_g1	A0A103Y963_CYNCS	RecName: Full=Ferritin {ECO:0000256|RuleBase:RU361145}; EC=1.16.3.1 {ECO:0000256|RuleBase:RU361145}; Flags: Fragment;
TRINITY_DN100103_c8_g2	A0A251RSY4_HELAN	RecName: Full=Ferritin {ECO:0000256|RuleBase:RU361145}; EC=1.16.3.1 {ECO:0000256|RuleBase:RU361145};
TRINITY_DN100103_c8_g3	A0A103YJ12_CYNCS	RecName: Full=Ferritin {ECO:0000256|RuleBase:RU361145}; EC=1.16.3.1 {ECO:0000256|RuleBase:RU361145}; Flags: Fragment;
TRINITY_DN100104_c2_g1	A0A103Y191_CYNCS	SubName: Full=K Homology domain-containing protein {ECO:0000313|EMBL:KVI00650.1};
TRINITY_DN100104_c3_g1	A0A103XJA3_CYNCS	SubName: Full=Uncharacterized protein {ECO:0000313|EMBL:KVH91831.1};
TRINITY_DN100104_c3_g2	A0A118K665_CYNCS	SubName: Full=Major facilitator superfamily domain, general substrate transporter {ECO:0000313|EMBL:KVI10213.1};
TRINITY_DN100104_c3_g3	A0A118K665_CYNCS	SubName: Full=Major facilitator superfamily domain, general substrate transporter {ECO:0000313|EMBL:KVI10213.1};
TRINITY_DN100104_c3_g6	A0A103YL00_CYNCS	RecName: Full=DNA (cytosine-5)-methyltransferase {ECO:0000256|PIRNR:PIRNR037404}; EC=2.1.1.37 {ECO:0000256|PIRNR:PIRNR037404};
TRINITY_DN100104_c3_g7	A0A103XJA3_CYNCS	SubName: Full=Uncharacterized protein {ECO:0000313|EMBL:KVH91831.1};
TRINITY_DN100105_c0_g1	I0YTN9_COCSC	SubName: Full=Heme peroxidase {ECO:0000313|EMBL:EIE21758.1};
TRINITY_DN100105_c0_g2	I0YTN9_COCSC	SubName: Full=Heme peroxidase {ECO:0000313|EMBL:EIE21758.1};
TRINITY_DN100106_c1_g1	Q3ZDJ6_PICAB	RecName: Full=Histone H4 {ECO:0000256|RuleBase:RU000528};
TRINITY_DN100106_c1_g7	A0A118K3V1_CYNCS	SubName: Full=Peroxisomal biogenesis factor 11 {ECO:0000313|EMBL:KVI06571.1};
TRINITY_DN100106_c1_g8	A0A118K3V1_CYNCS	SubName: Full=Peroxisomal biogenesis factor 11 {ECO:0000313|EMBL:KVI06571.1};
TRINITY_DN100107_c0_g1	A0A103Y6H0_CYNCS	SubName: Full=Transcription elongation factor, TFIIS/CRSP70, N-terminal, sub-type {ECO:0000313|EMBL:KVI03400.1};
TRINITY_DN100107_c0_g2	A0A103Y6H0_CYNCS	SubName: Full=Transcription elongation factor, TFIIS/CRSP70, N-terminal, sub-type {ECO:0000313|EMBL:KVI03400.1};
TRINITY_DN100107_c0_g5	A0A251S6W1_HELAN	SubName: Full=Putative DREB and EAR motif protein 3 {ECO:0000313|EMBL:OTF94579.1};
TRINITY_DN100107_c0_g6	A0A251S6W1_HELAN	SubName: Full=Putative DREB and EAR motif protein 3 {ECO:0000313|EMBL:OTF94579.1};
TRINITY_DN100107_c0_g7	A0A103YN93_CYNCS	SubName: Full=AP2/ERF domain-containing protein {ECO:0000313|EMBL:KVI12230.1};
TRINITY_DN100108_c1_g10	A0A2I4GA54_9ROSI	SubName: Full=transcription factor PIF1-like {ECO:0000313|RefSeq:XP_018840754.1, ECO:0000313|RefSeq:XP_018840755.1, ECO:0000313|RefSeq:XP_018840756.1};
TRINITY_DN100108_c1_g2	A0A251SFW1_HELAN	SubName: Full=Putative surfeit locus protein 5 subunit 22 of Mediator complex {ECO:0000313|EMBL:OTF97744.1};
TRINITY_DN100108_c1_g3	A0A118K518_CYNCS	SubName: Full=Aquaporin-like protein {ECO:0000313|EMBL:KVI08417.1};
TRINITY_DN100108_c1_g4	A0A251JFT0_MANES	SubName: Full=Uncharacterized protein {ECO:0000313|EMBL:OAY32748.1};
TRINITY_DN100108_c1_g5	A0A118K253_CYNCS	SubName: Full=Basic helix-loop-helix leucine zipper transcription factor {ECO:0000313|EMBL:KVI03827.1};
TRINITY_DN100108_c1_g6	A0A118K518_CYNCS	SubName: Full=Aquaporin-like protein {ECO:0000313|EMBL:KVI08417.1};
TRINITY_DN100108_c1_g8	A0A251SFW1_HELAN	SubName: Full=Putative surfeit locus protein 5 subunit 22 of Mediator complex {ECO:0000313|EMBL:OTF97744.1};
TRINITY_DN100110_c0_g2	A0A1D1Z1P7_9ARAE	SubName: Full=Glucosidase 2 subunit beta {ECO:0000313|EMBL:JAT60810.1}; Flags: Fragment;
TRINITY_DN100111_c1_g1	A0A067K140_JATCU	SubName: Full=Uncharacterized protein {ECO:0000313|EMBL:KDP25980.1};
TRINITY_DN100111_c1_g2	A0A068TQW1_COFCA	SubName: Full=Uncharacterized protein {ECO:0000313|EMBL:CDO98334.1};
TRINITY_DN100111_c2_g1	A0A251VTW0_HELAN	SubName: Full=Uncharacterized protein {ECO:0000313|EMBL:OTG38191.1};
TRINITY_DN100111_c2_g2	A0A251VTW0_HELAN	SubName: Full=Uncharacterized protein {ECO:0000313|EMBL:OTG38191.1};
TRINITY_DN100112_c0_g1	Q9M3W6_CYACA	SubName: Full=Ubiquitin {ECO:0000313|EMBL:CAB90826.1};
TRINITY_DN100112_c2_g2	A0A1J3HXF3_NOCCA	SubName: Full=Polyubiquitin {ECO:0000313|EMBL:JAU72927.1}; Flags: Fragment;
TRINITY_DN100112_c2_g3	A0A1J3HXF3_NOCCA	SubName: Full=Polyubiquitin {ECO:0000313|EMBL:JAU72927.1}; Flags: Fragment;
TRINITY_DN100112_c2_g4	A0A287XMB3_HORVV	SubName: Full=Uncharacterized protein {ECO:0000313|EnsemblPlants:HORVU7Hr1G103330.12};
TRINITY_DN100112_c2_g5	Q0PEU4_SORAU	SubName: Full=Ubiquitin {ECO:0000313|EMBL:ABH06365.1}; Flags: Fragment;
TRINITY_DN100112_c3_g1	A0A0D2U0E9_GOSRA	SubName: Full=Uncharacterized protein {ECO:0000313|EMBL:KJB62484.1};
TRINITY_DN100112_c4_g1	E7FJ37_9MAGN	SubName: Full=Ubiquitin {ECO:0000313|EMBL:BAJ61942.1}; Flags: Fragment;
TRINITY_DN100113_c2_g1	A0A251V607_HELAN	SubName: Full=Putative zinc finger, CCHC-type, Retrotransposon gag domain protein {ECO:0000313|EMBL:OTG31030.1};
TRINITY_DN100113_c6_g1	A0A251UAW3_HELAN	SubName: Full=Putative reverse transcriptase domain, Ribonuclease H-like domain, Aspartic peptidase domain protein {ECO:0000313|EMBL:OTG20193.1};
TRINITY_DN100113_c7_g1	A0A251T5N2_HELAN	SubName: Full=Putative reverse transcriptase domain-containing protein {ECO:0000313|EMBL:OTG05221.1};
TRINITY_DN100113_c8_g1	A0A251T8T4_HELAN	SubName: Full=Putative zinc finger, CCHC-type {ECO:0000313|EMBL:OTG06361.1};
TRINITY_DN100113_c9_g1	A0A251T5N2_HELAN	SubName: Full=Putative reverse transcriptase domain-containing protein {ECO:0000313|EMBL:OTG05221.1};
TRINITY_DN100114_c0_g1	A0A251VJL5_HELAN	RecName: Full=CTP synthase {ECO:0000256|RuleBase:RU810713}; EC=6.3.4.2 {ECO:0000256|RuleBase:RU810713}; AltName: Full=UTP--ammonia ligase {ECO:0000256|RuleBase:RU810713};
TRINITY_DN100114_c0_g2	A0A251VJL5_HELAN	RecName: Full=CTP synthase {ECO:0000256|RuleBase:RU810713}; EC=6.3.4.2 {ECO:0000256|RuleBase:RU810713}; AltName: Full=UTP--ammonia ligase {ECO:0000256|RuleBase:RU810713};
TRINITY_DN100114_c1_g1	A0A124SB23_CYNCS	SubName: Full=Uncharacterized protein {ECO:0000313|EMBL:KVH89305.1};
TRINITY_DN100114_c1_g2	A0A124SB23_CYNCS	SubName: Full=Uncharacterized protein {ECO:0000313|EMBL:KVH89305.1};
TRINITY_DN100115_c0_g1	A0A0D6QX47_ARACU	SubName: Full=Uncharacterized protein {ECO:0000313|EMBL:JAG96152.1};
TRINITY_DN100115_c1_g1	A0A0D6QX47_ARACU	SubName: Full=Uncharacterized protein {ECO:0000313|EMBL:JAG96152.1};
TRINITY_DN100116_c1_g1	D1FV77_9CHLO	SubName: Full=RPN10 {ECO:0000313|EMBL:ACJ24243.1};
TRINITY_DN100116_c1_g4	A0A1D6PF22_MAIZE	SubName: Full=26S proteasome non-ATPase regulatory subunit 4 {ECO:0000313|EMBL:AQL08123.1};
TRINITY_DN100116_c2_g1	A0A124SEF7_CYNCS	SubName: Full=ENTH/VHS-like protein {ECO:0000313|EMBL:KVH99882.1};
TRINITY_DN100116_c3_g1	A0A118JSC4_CYNCS	SubName: Full=Uncharacterized protein {ECO:0000313|EMBL:KVH88421.1};
TRINITY_DN100116_c3_g2	A0A118JSC4_CYNCS	SubName: Full=Uncharacterized protein {ECO:0000313|EMBL:KVH88421.1};
TRINITY_DN100117_c3_g1	M1UVS2_CYAM1	SubName: Full=CAD complex {ECO:0000313|EMBL:BAM82141.1};
TRINITY_DN100118_c0_g1	S8E342_9LAMI	SubName: Full=Uncharacterized protein {ECO:0000313|EMBL:EPS66697.1}; Flags: Fragment;
TRINITY_DN100118_c1_g1	A0A024UQH5_9STRA	SubName: Full=Calcium/proton exchanger {ECO:0000313|EMBL:ETW08395.1};
TRINITY_DN100118_c1_g2	U5G075_POPTR	SubName: Full=Cation exchanger 2 family protein {ECO:0000313|EMBL:ERP55784.1};
TRINITY_DN100119_c0_g1	A0A103Y963_CYNCS	RecName: Full=Ferritin {ECO:0000256|RuleBase:RU361145}; EC=1.16.3.1 {ECO:0000256|RuleBase:RU361145}; Flags: Fragment;
TRINITY_DN100119_c0_g3	M1CL12_SOLTU	RecName: Full=Ferritin {ECO:0000256|RuleBase:RU361145}; EC=1.16.3.1 {ECO:0000256|RuleBase:RU361145};
TRINITY_DN100120_c0_g1	A0A1Y1HXF7_KLENI	SubName: Full=Glutaredoxin-related protein {ECO:0000313|EMBL:GAQ83344.1};
TRINITY_DN100121_c4_g1	A0A103XBI3_CYNCS	SubName: Full=Ankyrin repeat-containing protein {ECO:0000313|EMBL:KVH87673.1};
TRINITY_DN100121_c4_g2	A0A251U638_HELAN	SubName: Full=Putative ankyrin repeat-containing domain, PGG domain protein {ECO:0000313|EMBL:OTG18242.1};
TRINITY_DN100122_c1_g1	G4ZY26_PHYSP	SubName: Full=Uncharacterized protein {ECO:0000313|EMBL:EGZ11932.1};
TRINITY_DN100123_c5_g1	A0A118JT97_CYNCS	SubName: Full=VQ-like protein {ECO:0000313|EMBL:KVH89529.1};
TRINITY_DN100123_c7_g1	A0A103XS19_CYNCS	SubName: Full=Zinc finger, CCCH-type {ECO:0000313|EMBL:KVH95841.1};
TRINITY_DN100123_c7_g2	A0A103XS19_CYNCS	SubName: Full=Zinc finger, CCCH-type {ECO:0000313|EMBL:KVH95841.1};
TRINITY_DN100124_c0_g1	A0A103YFS7_CYNCS	RecName: Full=ER lumen protein-retaining receptor {ECO:0000256|RuleBase:RU000634};
TRINITY_DN100124_c1_g1	A0A251SCQ8_HELAN	SubName: Full=Putative beta-carotene hydroxylase 2 protein {ECO:0000313|EMBL:OTF96428.1};
TRINITY_DN100125_c0_g1	A0A103SZF3_CYNCS	SubName: Full=Peptidase S10, serine carboxypeptidase {ECO:0000313|EMBL:KVH00728.1};
TRINITY_DN100125_c0_g2	A0A103SZF3_CYNCS	SubName: Full=Peptidase S10, serine carboxypeptidase {ECO:0000313|EMBL:KVH00728.1};
TRINITY_DN100125_c0_g3	A0A103SZF3_CYNCS	SubName: Full=Peptidase S10, serine carboxypeptidase {ECO:0000313|EMBL:KVH00728.1};
TRINITY_DN100126_c0_g1	A0A0S3SBT6_PHAAN	RecName: Full=Isocitrate lyase {ECO:0000256|PIRNR:PIRNR001362};
TRINITY_DN100126_c0_g2	A0A0S3SBT6_PHAAN	RecName: Full=Isocitrate lyase {ECO:0000256|PIRNR:PIRNR001362};
TRINITY_DN100127_c3_g1	A0A251SC00_HELAN	SubName: Full=Putative exostosin family protein {ECO:0000313|EMBL:OTF96178.1};
TRINITY_DN100127_c3_g2	A0A251S7F8_HELAN	SubName: Full=Putative cell division protein ftsH, putative {ECO:0000313|EMBL:OTF94512.1};
TRINITY_DN100127_c7_g1	A0A103Y4P6_CYNCS	RecName: Full=Glycosyltransferase {ECO:0000256|RuleBase:RU362057}; EC=2.4.1.- {ECO:0000256|RuleBase:RU362057};
TRINITY_DN100128_c0_g1	A0A251VMG4_HELAN	SubName: Full=Putative premnaspirodiene oxygenase {ECO:0000313|EMBL:OTG36222.1};
TRINITY_DN100128_c0_g2	A0A251VMG4_HELAN	SubName: Full=Putative premnaspirodiene oxygenase {ECO:0000313|EMBL:OTG36222.1};
TRINITY_DN100128_c0_g3	A0A251VMG4_HELAN	SubName: Full=Putative premnaspirodiene oxygenase {ECO:0000313|EMBL:OTG36222.1};
TRINITY_DN100129_c0_g1	A0A1D1YJ73_9ARAE	RecName: Full=Serine/threonine protein phosphatase 2A regulatory subunit {ECO:0000256|PIRNR:PIRNR028043};
TRINITY_DN10012_c1_g1	F2DIS3_HORVV	RecName: Full=Eukaryotic translation initiation factor 3 subunit B {ECO:0000256|HAMAP-Rule:MF_03001, ECO:0000256|SAAS:SAAS00057043}; Short=eIF3b {ECO:0000256|HAMAP-Rule:MF_03001}; AltName: Full=eIF-3-eta {ECO:0000256|HAMAP-Rule:MF_03001}; AltName: Full=eIF3 p110 {ECO:0000256|HAMAP-Rule:MF_03001};
TRINITY_DN100130_c0_g1	A0A118JZB7_CYNCS	SubName: Full=CRAL-TRIO domain-containing protein {ECO:0000313|EMBL:KVH98425.1};
TRINITY_DN100131_c3_g1	A0A251SA89_HELAN	SubName: Full=Putative GTP-binding 2 {ECO:0000313|EMBL:OTF95777.1};
TRINITY_DN100131_c4_g1	A0A103Y6T5_CYNCS	SubName: Full=Uncharacterized protein {ECO:0000313|EMBL:KVI03565.1};
TRINITY_DN100131_c5_g1	A0A251TLP5_HELAN	SubName: Full=Putative ADF/Cofilin/Destrin, ADF-H/Gelsolin-like domain protein {ECO:0000313|EMBL:OTG11532.1};
TRINITY_DN100131_c5_g2	A0A251TLP5_HELAN	SubName: Full=Putative ADF/Cofilin/Destrin, ADF-H/Gelsolin-like domain protein {ECO:0000313|EMBL:OTG11532.1};
TRINITY_DN100131_c5_g3	A0A118K2B0_CYNCS	SubName: Full=Actin-binding, cofilin/tropomyosin type {ECO:0000313|EMBL:KVI04098.1};
TRINITY_DN100131_c5_g4	A0A124SHN4_CYNCS	SubName: Full=Pectinesterase inhibitor {ECO:0000313|EMBL:KVI10096.1};
TRINITY_DN100132_c7_g1	A0A251VHK9_HELAN	SubName: Full=Putative phosphate-responsive 1 family protein {ECO:0000313|EMBL:OTG34181.1};
TRINITY_DN100132_c8_g2	B9TB87_RICCO	SubName: Full=Aldo/keto reductase, putative {ECO:0000313|EMBL:EEF26877.1}; EC=1.1.1.65 {ECO:0000313|EMBL:EEF26877.1};
TRINITY_DN100132_c8_g3	A0A251TCM9_HELAN	SubName: Full=Putative NAD(P)-linked oxidoreductase superfamily protein {ECO:0000313|EMBL:OTG08412.1};
TRINITY_DN100132_c8_g5	A0A251SFM3_HELAN	SubName: Full=Putative aldo/keto reductase/potassium channel subunit beta {ECO:0000313|EMBL:OTF97654.1};
TRINITY_DN100133_c0_g3	A0A251RSF4_HELAN	SubName: Full=Putative light-induced protein {ECO:0000313|EMBL:OTF87170.1};
TRINITY_DN100134_c0_g1	D8LBX0_ECTSI	SubName: Full=Uncharacterized protein {ECO:0000313|EMBL:CBN79153.1};
TRINITY_DN100135_c1_g1	A0A103YLU5_CYNCS	SubName: Full=Uncharacterized protein {ECO:0000313|EMBL:KVI11531.1};
TRINITY_DN100135_c1_g2	A0A103YLU5_CYNCS	SubName: Full=Uncharacterized protein {ECO:0000313|EMBL:KVI11531.1};
TRINITY_DN100135_c1_g4	A0A103YD39_CYNCS	RecName: Full=V-type proton ATPase subunit G {ECO:0000256|RuleBase:RU364019};
TRINITY_DN100135_c1_g5	A0A118K2V3_CYNCS	RecName: Full=V-type proton ATPase subunit G {ECO:0000256|RuleBase:RU364019};
TRINITY_DN100135_c1_g6	A0A118K2V3_CYNCS	RecName: Full=V-type proton ATPase subunit G {ECO:0000256|RuleBase:RU364019};
TRINITY_DN100135_c1_g7	B0B0G0_CUCME	SubName: Full=Putative integrase {ECO:0000313|EMBL:CAJ65876.1}; Flags: Fragment;
TRINITY_DN100136_c2_g10	A0A118K639_CYNCS	SubName: Full=AP2/ERF domain-containing protein {ECO:0000313|EMBL:KVI10123.1};
TRINITY_DN100136_c2_g2	A0A103YBB0_CYNCS	SubName: Full=Uncharacterized protein {ECO:0000313|EMBL:KVI05948.1};
TRINITY_DN100136_c2_g3	A0A118K639_CYNCS	SubName: Full=AP2/ERF domain-containing protein {ECO:0000313|EMBL:KVI10123.1};
TRINITY_DN100136_c2_g4	A0A103YBB0_CYNCS	SubName: Full=Uncharacterized protein {ECO:0000313|EMBL:KVI05948.1};
TRINITY_DN100136_c2_g6	A0A118K639_CYNCS	SubName: Full=AP2/ERF domain-containing protein {ECO:0000313|EMBL:KVI10123.1};
TRINITY_DN100136_c2_g7	A0A103YL22_CYNCS	SubName: Full=Glyoxalase-like domain-containing protein {ECO:0000313|EMBL:KVI11039.1};
TRINITY_DN100136_c2_g9	A0A118K639_CYNCS	SubName: Full=AP2/ERF domain-containing protein {ECO:0000313|EMBL:KVI10123.1};
TRINITY_DN100137_c5_g1	A0A103YNY8_CYNCS	SubName: Full=Programmed cell death protein 2, C-terminal {ECO:0000313|EMBL:KVI12532.1};
TRINITY_DN100137_c6_g1	A0A103XJZ3_CYNCS	SubName: Full=Leucine-rich repeat-containing protein {ECO:0000313|EMBL:KVH92115.1};
TRINITY_DN100137_c6_g2	A0A251TX40_HELAN	SubName: Full=Putative plant intracellular ras group-related LRR 4 {ECO:0000313|EMBL:OTG15313.1};
TRINITY_DN100137_c6_g3	A0A103YGK5_CYNCS	SubName: Full=Uncharacterized protein {ECO:0000313|EMBL:KVI08719.1};
TRINITY_DN100137_c7_g1	A0A251UZF0_HELAN	SubName: Full=Uncharacterized protein {ECO:0000313|EMBL:OTG28745.1};
TRINITY_DN100137_c7_g2	A0A251UPJ3_HELAN	SubName: Full=Putative white-brown complex protein {ECO:0000313|EMBL:OTG24979.1};
TRINITY_DN100137_c8_g1	A0A251VD04_HELAN	SubName: Full=Uncharacterized protein {ECO:0000313|EMBL:OTG33475.1};
TRINITY_DN100138_c2_g1	A0A251SQD4_HELAN	SubName: Full=Uncharacterized protein {ECO:0000313|EMBL:OTG01050.1};
TRINITY_DN100139_c0_g1	A0A1D1XSK3_9ARAE	SubName: Full=Glucose-regulated {ECO:0000313|EMBL:JAT45347.1}; Flags: Fragment;
TRINITY_DN100139_c1_g1	W4FFE8_9STRA	SubName: Full=Uncharacterized protein {ECO:0000313|EMBL:ETV66165.1};
TRINITY_DN100139_c1_g3	A0A1D1XH60_9ARAE	SubName: Full=Heat shock protein HSS1 {ECO:0000313|EMBL:JAT41735.1}; Flags: Fragment;
TRINITY_DN100139_c1_g4	A0A1B6PKD4_SORBI	SubName: Full=Uncharacterized protein {ECO:0000313|EMBL:KXG26132.1};
TRINITY_DN100139_c1_g5	A0A1D1XH60_9ARAE	SubName: Full=Heat shock protein HSS1 {ECO:0000313|EMBL:JAT41735.1}; Flags: Fragment;
TRINITY_DN100139_c2_g1	A0A0P0VDW8_ORYSJ	SubName: Full=Os02g0115950 protein {ECO:0000313|EMBL:BAS76653.1};
TRINITY_DN100140_c0_g2	A0A251TQP1_HELAN	SubName: Full=Putative cation/H+ exchanger {ECO:0000313|EMBL:OTG13438.1};
TRINITY_DN100140_c1_g2	A0A103YG98_CYNCS	SubName: Full=Uncharacterized protein {ECO:0000313|EMBL:KVI08528.1};
TRINITY_DN100140_c1_g4	A0A103Y2A2_CYNCS	SubName: Full=Cation/H+ exchanger {ECO:0000313|EMBL:KVI01204.1};
TRINITY_DN100140_c1_g6	A0A103Y928_CYNCS	SubName: Full=Protein kinase, ATP binding site-containing protein {ECO:0000313|EMBL:KVI04782.1};
TRINITY_DN100142_c1_g1	A0A251SGQ7_HELAN	SubName: Full=Uncharacterized protein {ECO:0000313|EMBL:OTF96640.1};
TRINITY_DN100142_c1_g3	Q40248_LACSA	SubName: Full=mRNA, clone: LRG11 {ECO:0000313|EMBL:BAA07912.1};
TRINITY_DN100142_c2_g1	A0A2G9H2G1_9LAMI	SubName: Full=Reductase {ECO:0000313|EMBL:PIN11696.1}; EC=1.1.1.288 {ECO:0000313|EMBL:PIN11696.1};
TRINITY_DN100143_c0_g1	K3Y7C2_SETIT	SubName: Full=Uncharacterized protein {ECO:0000313|EMBL:KQK97006.1, ECO:0000313|EnsemblPlants:Si010113m};
TRINITY_DN100143_c0_g2	K3Y7C2_SETIT	SubName: Full=Uncharacterized protein {ECO:0000313|EMBL:KQK97006.1, ECO:0000313|EnsemblPlants:Si010113m};
TRINITY_DN100145_c0_g1	A0A124SGQ9_CYNCS	SubName: Full=Cytochrome P450 {ECO:0000313|EMBL:KVI07183.1};
TRINITY_DN100145_c2_g5	A0A124SGQ9_CYNCS	SubName: Full=Cytochrome P450 {ECO:0000313|EMBL:KVI07183.1};
TRINITY_DN100145_c2_g8	A0A124SGQ9_CYNCS	SubName: Full=Cytochrome P450 {ECO:0000313|EMBL:KVI07183.1};
TRINITY_DN100146_c0_g1	A0A118JWL0_CYNCS	RecName: Full=40S ribosomal protein S4 {ECO:0000256|PIRNR:PIRNR002116};
TRINITY_DN100146_c0_g2	A0A103YLK2_CYNCS	RecName: Full=40S ribosomal protein S4 {ECO:0000256|PIRNR:PIRNR002116};
TRINITY_DN100146_c0_g4	A0A118K1T4_CYNCS	SubName: Full=KOW-like protein {ECO:0000313|EMBL:KVI03300.1};
TRINITY_DN100146_c0_g5	A0A118JWL0_CYNCS	RecName: Full=40S ribosomal protein S4 {ECO:0000256|PIRNR:PIRNR002116};
TRINITY_DN100147_c0_g1	A0A103Y5N2_CYNCS	SubName: Full=ACT domain-containing protein {ECO:0000313|EMBL:KVI02961.1};
TRINITY_DN100147_c0_g2	A0A103Y5N2_CYNCS	SubName: Full=ACT domain-containing protein {ECO:0000313|EMBL:KVI02961.1};
TRINITY_DN100148_c0_g1	A0A2I0JV37_PUNGR	SubName: Full=Uncharacterized protein {ECO:0000313|EMBL:PKI60189.1};
TRINITY_DN100148_c0_g2	A0A251T2A9_HELAN	SubName: Full=Uncharacterized protein {ECO:0000313|EMBL:OTG04001.1};
TRINITY_DN100149_c2_g1	A0A251T697_HELAN	SubName: Full=Putative myosin family protein {ECO:0000313|EMBL:OTG06667.1};
TRINITY_DN100149_c2_g2	A0A251RRA6_HELAN	SubName: Full=Uncharacterized protein {ECO:0000313|EMBL:OTF87028.1};
TRINITY_DN100149_c2_g3	A0A2G2Y6S5_CAPAN	SubName: Full=Uncharacterized protein {ECO:0000313|EMBL:PHT65389.1};
TRINITY_DN100149_c3_g2	A0A251VN80_HELAN	SubName: Full=Putative IQ motif, EF-hand binding site {ECO:0000313|EMBL:OTG37025.1};
TRINITY_DN100149_c3_g3	A0A251T697_HELAN	SubName: Full=Putative myosin family protein {ECO:0000313|EMBL:OTG06667.1};
TRINITY_DN100149_c3_g4	A0A251TAW0_HELAN	SubName: Full=Putative myosin, SH3-like, P-loop containing nucleoside triphosphate hydrolase {ECO:0000313|EMBL:OTG08265.1};
TRINITY_DN100149_c3_g5	A0A251T697_HELAN	SubName: Full=Putative myosin family protein {ECO:0000313|EMBL:OTG06667.1};
TRINITY_DN100149_c3_g6	A0A103YE36_CYNCS	SubName: Full=Dil domain-containing protein {ECO:0000313|EMBL:KVI07409.1};
TRINITY_DN100149_c3_g7	A0A251T697_HELAN	SubName: Full=Putative myosin family protein {ECO:0000313|EMBL:OTG06667.1};
TRINITY_DN100149_c3_g8	A0A251VN80_HELAN	SubName: Full=Putative IQ motif, EF-hand binding site {ECO:0000313|EMBL:OTG37025.1};
TRINITY_DN100149_c5_g1	A0A251U4D5_HELAN	SubName: Full=Putative IQ motif, EF-hand binding site {ECO:0000313|EMBL:OTG17893.1};
TRINITY_DN100149_c7_g1	A0A251UDM7_HELAN	SubName: Full=Putative IQ motif, EF-hand binding site {ECO:0000313|EMBL:OTG21470.1};
TRINITY_DN100150_c2_g1	A0A251UEB8_HELAN	SubName: Full=Putative nuclease (SNase-like), OB-fold protein {ECO:0000313|EMBL:OTG21383.1};
TRINITY_DN100150_c2_g2	A0A118K7F5_CYNCS	SubName: Full=Protein kinase, ATP binding site-containing protein {ECO:0000313|EMBL:KVI12151.1};
TRINITY_DN100150_c2_g5	A0A251UF31_HELAN	SubName: Full=Uncharacterized 38.1 kDa protein {ECO:0000313|EMBL:OTG21382.1};
TRINITY_DN100152_c0_g1	A0A251TJ00_HELAN	SubName: Full=Putative concanavalin A-like lectin/glucanase domain, Rho-associated protein kinase 1/2 {ECO:0000313|EMBL:OTG11105.1};
TRINITY_DN100152_c0_g2	A0A251TJ00_HELAN	SubName: Full=Putative concanavalin A-like lectin/glucanase domain, Rho-associated protein kinase 1/2 {ECO:0000313|EMBL:OTG11105.1};
TRINITY_DN100152_c1_g1	A0A2I0L8N3_PUNGR	SubName: Full=Uncharacterized protein {ECO:0000313|EMBL:PKI77064.1};
TRINITY_DN100152_c1_g2	A0A251RQG1_HELAN	SubName: Full=Uncharacterized protein {ECO:0000313|EMBL:OTF86537.1};
TRINITY_DN100152_c1_g3	M1B3Q9_SOLTU	SubName: Full=Uncharacterized protein {ECO:0000313|EnsemblPlants:PGSC0003DMT400036495};
TRINITY_DN100152_c1_g4	A0A251RQG1_HELAN	SubName: Full=Uncharacterized protein {ECO:0000313|EMBL:OTF86537.1};
TRINITY_DN100153_c1_g1	A0A103YGS3_CYNCS	SubName: Full=Inorganic pyrophosphatase {ECO:0000313|EMBL:KVI08814.1};
TRINITY_DN100153_c1_g2	A0A251UC16_HELAN	SubName: Full=Putative inorganic pyrophosphatase {ECO:0000313|EMBL:OTG20312.1};
TRINITY_DN100154_c0_g1	A0A103Y9E8_CYNCS	SubName: Full=Aquaporin-like protein {ECO:0000313|EMBL:KVI04954.1};
TRINITY_DN100154_c0_g2	I0Z3C1_COCSC	SubName: Full=26S proteasome subunit P45 {ECO:0000313|EMBL:EIE25140.1};
TRINITY_DN100154_c0_g3	I0Z3C1_COCSC	SubName: Full=26S proteasome subunit P45 {ECO:0000313|EMBL:EIE25140.1};
TRINITY_DN100154_c0_g4	A0A103Y9E8_CYNCS	SubName: Full=Aquaporin-like protein {ECO:0000313|EMBL:KVI04954.1};
TRINITY_DN100155_c11_g1	A0A118JXV8_CYNCS	SubName: Full=Uncharacterized protein {ECO:0000313|EMBL:KVH97794.1};
TRINITY_DN100156_c0_g1	F2EDQ9_HORVV	SubName: Full=Predicted protein {ECO:0000313|EMBL:BAK05481.1};
TRINITY_DN100156_c0_g3	F2EDQ9_HORVV	SubName: Full=Predicted protein {ECO:0000313|EMBL:BAK05481.1};
TRINITY_DN100157_c4_g1	A0A118JYT6_CYNCS	SubName: Full=THO complex, subunit 5 {ECO:0000313|EMBL:KVH98332.1};
TRINITY_DN100157_c6_g1	A0A103XMC8_CYNCS	RecName: Full=Peroxidase {ECO:0000256|RuleBase:RU362060, ECO:0000256|SAAS:SAAS00709852}; EC=1.11.1.7 {ECO:0000256|RuleBase:RU362060, ECO:0000256|SAAS:SAAS00709852};
TRINITY_DN100157_c6_g3	A0A103XMH3_CYNCS	RecName: Full=Peroxidase {ECO:0000256|RuleBase:RU362060, ECO:0000256|SAAS:SAAS00709852}; EC=1.11.1.7 {ECO:0000256|RuleBase:RU362060, ECO:0000256|SAAS:SAAS00709852};
TRINITY_DN100157_c6_g4	A0A124SAQ4_CYNCS	RecName: Full=Peroxidase {ECO:0000256|RuleBase:RU362060, ECO:0000256|SAAS:SAAS00709852}; EC=1.11.1.7 {ECO:0000256|RuleBase:RU362060, ECO:0000256|SAAS:SAAS00709852};
TRINITY_DN100157_c6_g5	A0A103XMB8_CYNCS	RecName: Full=Peroxidase {ECO:0000256|SAAS:SAAS00709852}; EC=1.11.1.7 {ECO:0000256|SAAS:SAAS00709852}; Flags: Fragment;
TRINITY_DN100157_c6_g6	A0A103XMH3_CYNCS	RecName: Full=Peroxidase {ECO:0000256|RuleBase:RU362060, ECO:0000256|SAAS:SAAS00709852}; EC=1.11.1.7 {ECO:0000256|RuleBase:RU362060, ECO:0000256|SAAS:SAAS00709852};
TRINITY_DN100157_c6_g7	A0A103XMJ1_CYNCS	RecName: Full=Peroxidase {ECO:0000256|RuleBase:RU362060, ECO:0000256|SAAS:SAAS00709852}; EC=1.11.1.7 {ECO:0000256|RuleBase:RU362060, ECO:0000256|SAAS:SAAS00709852};
TRINITY_DN100157_c6_g8	A0A124SAQ4_CYNCS	RecName: Full=Peroxidase {ECO:0000256|RuleBase:RU362060, ECO:0000256|SAAS:SAAS00709852}; EC=1.11.1.7 {ECO:0000256|RuleBase:RU362060, ECO:0000256|SAAS:SAAS00709852};
TRINITY_DN100157_c8_g1	A0A103XBD6_CYNCS	RecName: Full=Peroxidase {ECO:0000256|SAAS:SAAS00709852}; EC=1.11.1.7 {ECO:0000256|SAAS:SAAS00709852};
TRINITY_DN100158_c0_g1	A0A103XFP8_CYNCS	SubName: Full=Agenet-like domain-containing protein {ECO:0000313|EMBL:KVH89807.1};
TRINITY_DN100158_c0_g2	A0A103XRG1_CYNCS	SubName: Full=Agenet-like domain-containing protein {ECO:0000313|EMBL:KVH95523.1};
TRINITY_DN100158_c0_g3	A0A103XRG1_CYNCS	SubName: Full=Agenet-like domain-containing protein {ECO:0000313|EMBL:KVH95523.1};
TRINITY_DN100158_c0_g4	A0A103XFP8_CYNCS	SubName: Full=Agenet-like domain-containing protein {ECO:0000313|EMBL:KVH89807.1};
TRINITY_DN100158_c0_g5	A0A103XFP8_CYNCS	SubName: Full=Agenet-like domain-containing protein {ECO:0000313|EMBL:KVH89807.1};
TRINITY_DN100160_c0_g1	A0A118JS50_CYNCS	SubName: Full=16S rRNA processing protein RimM {ECO:0000313|EMBL:KVH88027.1};
TRINITY_DN100160_c0_g2	A0A118JS50_CYNCS	SubName: Full=16S rRNA processing protein RimM {ECO:0000313|EMBL:KVH88027.1};
TRINITY_DN100161_c1_g1	A0A118K1J7_CYNCS	SubName: Full=Maf transcription factor, N-terminal {ECO:0000313|EMBL:KVI02983.1}; Flags: Fragment;
TRINITY_DN100161_c1_g2	A0A118K1J7_CYNCS	SubName: Full=Maf transcription factor, N-terminal {ECO:0000313|EMBL:KVI02983.1}; Flags: Fragment;
TRINITY_DN100161_c2_g1	A0A118JW13_CYNCS	SubName: Full=Major facilitator superfamily domain, general substrate transporter {ECO:0000313|EMBL:KVH94674.1}; Flags: Fragment;
TRINITY_DN100162_c1_g1	A0A118JXY1_CYNCS	SubName: Full=Zinc finger, RING/FYVE/PHD-type {ECO:0000313|EMBL:KVH97077.1};
TRINITY_DN100164_c7_g1	A0A251TB50_HELAN	SubName: Full=Putative polymerase/histidinol phosphatase-like protein {ECO:0000313|EMBL:OTG08124.1};
TRINITY_DN100164_c7_g2	A0A118K6N0_CYNCS	SubName: Full=Uncharacterized protein {ECO:0000313|EMBL:KVI10933.1};
TRINITY_DN100165_c1_g1	A0A124SHG3_CYNCS	SubName: Full=Acyl-CoA N-acyltransferase {ECO:0000313|EMBL:KVI09478.1};
TRINITY_DN100165_c1_g2	A0A103XEM0_CYNCS	RecName: Full=FRIGIDA-like protein {ECO:0000256|RuleBase:RU364012};
TRINITY_DN100165_c1_g3	A0A103XEP1_CYNCS	RecName: Full=FRIGIDA-like protein {ECO:0000256|RuleBase:RU364012};
TRINITY_DN100165_c1_g4	A0A103XEP1_CYNCS	RecName: Full=FRIGIDA-like protein {ECO:0000256|RuleBase:RU364012};
TRINITY_DN100165_c1_g5	A0A103XEM0_CYNCS	RecName: Full=FRIGIDA-like protein {ECO:0000256|RuleBase:RU364012};
TRINITY_DN100166_c0_g1	A9TH88_PHYPA	SubName: Full=Chromatin assembly complex 1 subunit B/CAC2 {ECO:0000313|EMBL:EDQ57179.1};
TRINITY_DN100166_c1_g1	A0A1E7FW22_9STRA	SubName: Full=Snare-like protein {ECO:0000313|EMBL:OEU22359.1};
TRINITY_DN100166_c2_g1	A0A251TZF3_HELAN	SubName: Full=Putative allene oxide synthase {ECO:0000313|EMBL:OTG16159.1};
TRINITY_DN100168_c0_g1	A0A1Q9D5H3_SYMMI	SubName: Full=2-isopropylmalate synthase {ECO:0000313|EMBL:OLP90336.1};
TRINITY_DN100168_c0_g2	D8UMZ3_VOLCA	SubName: Full=Uncharacterized protein {ECO:0000313|EMBL:EFJ38906.1}; Flags: Fragment;
TRINITY_DN100169_c2_g1	A0A118JVF0_CYNCS	SubName: Full=DNA/RNA helicase, DEAD/DEAH box type, N-terminal {ECO:0000313|EMBL:KVH93982.1};
TRINITY_DN100169_c3_g1	A0A103YHT2_CYNCS	SubName: Full=Uncharacterized protein {ECO:0000313|EMBL:KVI09374.1};
TRINITY_DN100170_c0_g1	A0A124SHZ8_CYNCS	SubName: Full=Uncharacterized protein {ECO:0000313|EMBL:KVI11146.1};
TRINITY_DN100170_c1_g1	A0A103XKJ2_CYNCS	SubName: Full=Glutamine-Leucine-Glutamine, QLQ {ECO:0000313|EMBL:KVH92466.1};
TRINITY_DN100170_c1_g2	A0A103XKJ2_CYNCS	SubName: Full=Glutamine-Leucine-Glutamine, QLQ {ECO:0000313|EMBL:KVH92466.1};
TRINITY_DN100171_c0_g1	A0A251SPQ3_HELAN	SubName: Full=Putative GMP synthase [glutamine-hydrolyzing] {ECO:0000313|EMBL:OTG00724.1};
TRINITY_DN100171_c0_g2	A0A103XG84_CYNCS	SubName: Full=Asparagine synthase {ECO:0000313|EMBL:KVH90092.1};
TRINITY_DN100173_c0_g1	A0A103YJ58_CYNCS	SubName: Full=General substrate transporter {ECO:0000313|EMBL:KVI10099.1};
TRINITY_DN100174_c0_g1	A0A1D1ZGT9_9ARAE	SubName: Full=Putative oxidoreductase TM_0325 {ECO:0000313|EMBL:JAT66079.1};
TRINITY_DN100175_c0_g4	A0A251SYK6_HELAN	SubName: Full=Putative dicer-like 4 {ECO:0000313|EMBL:OTG03947.1};
TRINITY_DN100176_c0_g2	A0A103XXL5_CYNCS	SubName: Full=Band 7 protein {ECO:0000313|EMBL:KVH98713.1};
TRINITY_DN100176_c0_g3	D7MMV7_ARALL	SubName: Full=Band 7 family protein {ECO:0000313|EMBL:EFH41076.1};
TRINITY_DN100176_c0_g4	A0A022R7D3_ERYGU	SubName: Full=Uncharacterized protein {ECO:0000313|EMBL:EYU35884.1}; Flags: Fragment;
TRINITY_DN100176_c2_g1	A0A251VGZ9_HELAN	SubName: Full=Putative band 7 domain, Stomatin family {ECO:0000313|EMBL:OTG34386.1};
TRINITY_DN100176_c2_g2	A0A251VGZ9_HELAN	SubName: Full=Putative band 7 domain, Stomatin family {ECO:0000313|EMBL:OTG34386.1};
TRINITY_DN100177_c0_g1	M2W641_GALSU	SubName: Full=Carbonyl reductase (NADPH) {ECO:0000313|EMBL:EME31231.1}; EC=1.1.1.184 {ECO:0000313|EMBL:EME31231.1};
TRINITY_DN100178_c3_g1	A0A103YC16_CYNCS	SubName: Full=Uncharacterized protein {ECO:0000313|EMBL:KVI06306.1};
TRINITY_DN100178_c3_g3	A0A164Z993_DAUCA	SubName: Full=Uncharacterized protein {ECO:0000313|EMBL:KZM95557.1};
TRINITY_DN100178_c3_g4	A0A118JTR3_CYNCS	SubName: Full=Uncharacterized protein {ECO:0000313|EMBL:KVH90761.1};
TRINITY_DN100179_c1_g1	A0A1D1YCE5_9ARAE	SubName: Full=Uncharacterized protein C6orf168 {ECO:0000313|EMBL:JAT52305.1};
TRINITY_DN100180_c2_g1	A0A103XXX4_CYNCS	SubName: Full=Uncharacterized protein {ECO:0000313|EMBL:KVH98978.1}; Flags: Fragment;
TRINITY_DN100181_c10_g1	A0A251TMT8_HELAN	SubName: Full=Putative glucose/ribitol dehydrogenase {ECO:0000313|EMBL:OTG11932.1};
TRINITY_DN100181_c7_g1	A0A103YB49_CYNCS	SubName: Full=Uncharacterized protein {ECO:0000313|EMBL:KVI05859.1}; Flags: Fragment;
TRINITY_DN100181_c8_g1	A0A251TH35_HELAN	SubName: Full=Putative transducin family protein / WD-40 repeat family protein {ECO:0000313|EMBL:OTG10033.1};
TRINITY_DN100181_c8_g2	A0A251TH35_HELAN	SubName: Full=Putative transducin family protein / WD-40 repeat family protein {ECO:0000313|EMBL:OTG10033.1};
TRINITY_DN100182_c0_g2	A0A059D4K7_EUCGR	RecName: Full=Serine/threonine-protein phosphatase {ECO:0000256|RuleBase:RU004273}; EC=3.1.3.16 {ECO:0000256|RuleBase:RU004273};
TRINITY_DN100182_c0_g3	A0A0C9S911_9SPER	RecName: Full=Serine/threonine-protein phosphatase {ECO:0000256|RuleBase:RU004273}; EC=3.1.3.16 {ECO:0000256|RuleBase:RU004273};
TRINITY_DN100183_c6_g3	Q75SZ4_CHRMO	SubName: Full=Ethylene responsive sensor {ECO:0000313|EMBL:BAD04925.1};
TRINITY_DN100184_c0_g1	A0A103XML1_CYNCS	SubName: Full=Ribosomal protein L18, bacterial-type {ECO:0000313|EMBL:KVH93463.1};
TRINITY_DN100184_c2_g1	A0A103YJQ2_CYNCS	SubName: Full=Bacterial transferase hexapeptide repeat-containing protein {ECO:0000313|EMBL:KVI10406.1};
TRINITY_DN100184_c3_g1	A0A103YJQ2_CYNCS	SubName: Full=Bacterial transferase hexapeptide repeat-containing protein {ECO:0000313|EMBL:KVI10406.1};
TRINITY_DN100184_c4_g1	A0A103XFJ0_CYNCS	RecName: Full=Lon protease homolog 2, peroxisomal {ECO:0000256|HAMAP-Rule:MF_03121}; EC=3.4.21.- {ECO:0000256|HAMAP-Rule:MF_03121};
TRINITY_DN100184_c4_g3	A0A103XFJ0_CYNCS	RecName: Full=Lon protease homolog 2, peroxisomal {ECO:0000256|HAMAP-Rule:MF_03121}; EC=3.4.21.- {ECO:0000256|HAMAP-Rule:MF_03121};
TRINITY_DN100184_c5_g1	A0A251V285_HELAN	SubName: Full=Uncharacterized protein {ECO:0000313|EMBL:OTG29504.1};
TRINITY_DN100185_c0_g1	A0A251VMG9_HELAN	SubName: Full=Putative glycosyl hydrolase family protein {ECO:0000313|EMBL:OTG36765.1};
TRINITY_DN100185_c0_g2	A0A103X4I0_CYNCS	SubName: Full=Glycoside hydrolase family 3 {ECO:0000313|EMBL:KVH83924.1};
TRINITY_DN100185_c0_g3	A0A251VMG9_HELAN	SubName: Full=Putative glycosyl hydrolase family protein {ECO:0000313|EMBL:OTG36765.1};
TRINITY_DN100185_c0_g4	A0A251T868_HELAN	SubName: Full=Putative glycoside hydrolase family 3 C-terminal domain-containing protein {ECO:0000313|EMBL:OTG07094.1};
TRINITY_DN100185_c0_g5	A0A251VMG9_HELAN	SubName: Full=Putative glycosyl hydrolase family protein {ECO:0000313|EMBL:OTG36765.1};
TRINITY_DN100185_c0_g6	A0A251VMG9_HELAN	SubName: Full=Putative glycosyl hydrolase family protein {ECO:0000313|EMBL:OTG36765.1};
TRINITY_DN100185_c0_g7	A0A124SFM0_CYNCS	SubName: Full=Glycoside hydrolase family 3 {ECO:0000313|EMBL:KVI03661.1};
TRINITY_DN100186_c5_g1	A0A251S3M1_HELAN	RecName: Full=AP complex subunit sigma {ECO:0000256|PIRNR:PIRNR015588};
TRINITY_DN100187_c0_g1	A0A103YMI8_CYNCS	SubName: Full=Uncharacterized protein {ECO:0000313|EMBL:KVI11832.1};
TRINITY_DN100187_c1_g1	A0A251THX2_HELAN	SubName: Full=Putative cGMP-dependent kinase {ECO:0000313|EMBL:OTG10690.1};
TRINITY_DN100187_c1_g2	A0A251TBC8_HELAN	SubName: Full=Putative MAPK/ERK kinase kinase 1 {ECO:0000313|EMBL:OTG08059.1};
TRINITY_DN100187_c1_g3	A0A103Y3F0_CYNCS	SubName: Full=Protein kinase, ATP binding site-containing protein {ECO:0000313|EMBL:KVI01776.1};
TRINITY_DN100189_c0_g1	A0A118JUB1_CYNCS	SubName: Full=Palmitoyl protein thioesterase {ECO:0000313|EMBL:KVH91239.1};
TRINITY_DN100190_c3_g1	A0A251UBN7_HELAN	SubName: Full=Putative nonaspanin (TM9SF), Major facilitator superfamily domain protein {ECO:0000313|EMBL:OTG20182.1};
TRINITY_DN100190_c3_g2	A0A251TXT8_HELAN	RecName: Full=Transmembrane 9 superfamily member {ECO:0000256|RuleBase:RU363079};
TRINITY_DN100192_c0_g1	A0A0D6R5F7_ARACU	RecName: Full=Eukaryotic translation initiation factor 6 {ECO:0000256|HAMAP-Rule:MF_03132}; Short=eIF-6 {ECO:0000256|HAMAP-Rule:MF_03132};
TRINITY_DN100192_c0_g2	A0A0D6R5F7_ARACU	RecName: Full=Eukaryotic translation initiation factor 6 {ECO:0000256|HAMAP-Rule:MF_03132}; Short=eIF-6 {ECO:0000256|HAMAP-Rule:MF_03132};
TRINITY_DN100193_c0_g1	A0A118K4B3_CYNCS	SubName: Full=DNA-binding, integrase-type {ECO:0000313|EMBL:KVI07258.1};
TRINITY_DN100194_c4_g1	A0A103YAF5_CYNCS	SubName: Full=Rubisco LS methyltransferase, substrate-binding domain-containing protein {ECO:0000313|EMBL:KVI05442.1};
TRINITY_DN100194_c4_g3	A0A103YAF5_CYNCS	SubName: Full=Rubisco LS methyltransferase, substrate-binding domain-containing protein {ECO:0000313|EMBL:KVI05442.1};
TRINITY_DN100195_c0_g5	A0A124R4Z7_CYNCS	SubName: Full=Peptidase C48, SUMO/Sentrin/Ubl1 {ECO:0000313|EMBL:KVG47221.1};
TRINITY_DN100196_c0_g5	A0A103XFX8_CYNCS	SubName: Full=Mpv17/PMP22 {ECO:0000313|EMBL:KVH89956.1};
TRINITY_DN100196_c0_g6	A0A103XFX8_CYNCS	SubName: Full=Mpv17/PMP22 {ECO:0000313|EMBL:KVH89956.1};
TRINITY_DN100197_c10_g1	A0A118JXL2_CYNCS	SubName: Full=Uncharacterized protein {ECO:0000313|EMBL:KVH96099.1};
TRINITY_DN100197_c1_g1	A0A251TA55_HELAN	SubName: Full=Uncharacterized protein {ECO:0000313|EMBL:OTG07649.1};
TRINITY_DN100197_c7_g2	A0A103Y4R9_CYNCS	SubName: Full=Uncharacterized protein {ECO:0000313|EMBL:KVI02502.1};
TRINITY_DN100197_c7_g3	A0A251SCK7_HELAN	SubName: Full=Putative chaperone DnaJ-domain superfamily protein {ECO:0000313|EMBL:OTF96596.1};
TRINITY_DN100197_c7_g4	A0A103Y4R9_CYNCS	SubName: Full=Uncharacterized protein {ECO:0000313|EMBL:KVI02502.1};
TRINITY_DN100197_c7_g5	A0A251SCK7_HELAN	SubName: Full=Putative chaperone DnaJ-domain superfamily protein {ECO:0000313|EMBL:OTF96596.1};
TRINITY_DN100197_c9_g1	A0A103XVZ1_CYNCS	SubName: Full=Chaperonin Cpn60/TCP-1 {ECO:0000313|EMBL:KVH97898.1};
TRINITY_DN100197_c9_g2	A0A103XLJ7_CYNCS	SubName: Full=Chaperonin Cpn60/TCP-1 {ECO:0000313|EMBL:KVH92914.1};
TRINITY_DN100197_c9_g3	A0A103XVZ1_CYNCS	SubName: Full=Chaperonin Cpn60/TCP-1 {ECO:0000313|EMBL:KVH97898.1};
TRINITY_DN100198_c0_g2	A0A251SKS3_HELAN	SubName: Full=Uncharacterized protein {ECO:0000313|EMBL:OTF99151.1};
TRINITY_DN100198_c0_g4	A0A251SKS3_HELAN	SubName: Full=Uncharacterized protein {ECO:0000313|EMBL:OTF99151.1};
TRINITY_DN100198_c0_g9	W7TKL2_9STRA	SubName: Full=Alpha/beta hydrolase fold-1 {ECO:0000313|EMBL:EWM24018.1};
TRINITY_DN100199_c1_g1	A0A103XUX8_CYNCS	SubName: Full=VQ-like protein {ECO:0000313|EMBL:KVH97370.1};
TRINITY_DN100199_c2_g1	A0A103XUX8_CYNCS	SubName: Full=VQ-like protein {ECO:0000313|EMBL:KVH97370.1};
TRINITY_DN100199_c4_g1	A0A103YM29_CYNCS	SubName: Full=Heat shock factor (HSF)-type, DNA-binding {ECO:0000313|EMBL:KVI11616.1};
TRINITY_DN100199_c5_g1	A0A118JTT5_CYNCS	SubName: Full=Homeobox KN domain-containing protein {ECO:0000313|EMBL:KVH90132.1};
TRINITY_DN100199_c5_g2	A0A103YJ13_CYNCS	SubName: Full=Glutathione S-transferase/chloride channel, C-terminal {ECO:0000313|EMBL:KVI10011.1};
TRINITY_DN100199_c5_g4	A0A118JWZ9_CYNCS	SubName: Full=Homeobox KN domain-containing protein {ECO:0000313|EMBL:KVH95367.1};
TRINITY_DN100199_c5_g5	A0A118JWZ9_CYNCS	SubName: Full=Homeobox KN domain-containing protein {ECO:0000313|EMBL:KVH95367.1};
TRINITY_DN100199_c5_g6	A0A103YJ13_CYNCS	SubName: Full=Glutathione S-transferase/chloride channel, C-terminal {ECO:0000313|EMBL:KVI10011.1};
TRINITY_DN100201_c1_g2	A0A103XCJ5_CYNCS	SubName: Full=Uncharacterized protein {ECO:0000313|EMBL:KVH88173.1}; Flags: Fragment;
TRINITY_DN100201_c3_g1	A0A118JT01_CYNCS	SubName: Full=Uncharacterized protein {ECO:0000313|EMBL:KVH90099.1};
TRINITY_DN100201_c3_g2	A0A1D1ZE30_9ARAE	RecName: Full=Proteasome subunit alpha type {ECO:0000256|RuleBase:RU000551}; EC=3.4.25.1 {ECO:0000256|RuleBase:RU000551}; Flags: Fragment;
TRINITY_DN100201_c3_g4	A0A1D1ZE30_9ARAE	RecName: Full=Proteasome subunit alpha type {ECO:0000256|RuleBase:RU000551}; EC=3.4.25.1 {ECO:0000256|RuleBase:RU000551}; Flags: Fragment;
TRINITY_DN100202_c0_g1	A0A251T4K9_HELAN	SubName: Full=Putative phytochrome kinase substrate 2 {ECO:0000313|EMBL:OTG06077.1};
TRINITY_DN100202_c0_g2	A0A103Y266_CYNCS	SubName: Full=Uncharacterized protein {ECO:0000313|EMBL:KVI01149.1};
TRINITY_DN100202_c0_g3	A0A103YND9_CYNCS	SubName: Full=Uncharacterized protein {ECO:0000313|EMBL:KVI12220.1};
TRINITY_DN100202_c0_g4	A0A251T031_HELAN	SubName: Full=Uncharacterized protein {ECO:0000313|EMBL:OTG04460.1};
TRINITY_DN100203_c0_g1	A0A251URG7_HELAN	SubName: Full=Putative nucleotide-diphospho-sugar transferases superfamily protein {ECO:0000313|EMBL:OTG25928.1};
TRINITY_DN100203_c0_g2	A0A103Y391_CYNCS	SubName: Full=4-diphosphocytidyl-2C-methyl-D-erythritol synthase {ECO:0000313|EMBL:KVI01704.1};
TRINITY_DN100204_c4_g1	A0A103LYV1_CYNCS	SubName: Full=Terpene synthase, metal-binding domain-containing protein {ECO:0000313|EMBL:KVF84623.1};
TRINITY_DN100204_c4_g2	T2HPZ3_ARTAB	SubName: Full=Beta-caryophyllene synthase {ECO:0000313|EMBL:BAN81914.1};
TRINITY_DN100204_c4_g3	Q2M4M3_9ASTR	SubName: Full=Sesquiterpene cyclase {ECO:0000313|EMBL:AAX84550.1};
TRINITY_DN100204_c4_g5	A0A118JWE5_CYNCS	SubName: Full=Terpene synthase, metal-binding domain-containing protein {ECO:0000313|EMBL:KVH94557.1};
TRINITY_DN100204_c5_g2	A0A251V2G0_HELAN	SubName: Full=Putative calmodulin-binding family protein {ECO:0000313|EMBL:OTG29797.1};
TRINITY_DN100205_c0_g1	A0A1Y1I8V6_KLENI	SubName: Full=Uncharacterized protein {ECO:0000313|EMBL:GAQ84528.1};
TRINITY_DN100207_c1_g1	A0A251RYN6_HELAN	SubName: Full=Putative polymerase, nucleotidyl transferase domain-containing protein {ECO:0000313|EMBL:OTF91323.1};
TRINITY_DN100207_c2_g1	A0A103XFW5_CYNCS	SubName: Full=General substrate transporter {ECO:0000313|EMBL:KVH89943.1};
TRINITY_DN100207_c2_g3	A0A103XFW5_CYNCS	SubName: Full=General substrate transporter {ECO:0000313|EMBL:KVH89943.1};
TRINITY_DN100207_c2_g7	A0A251UDC4_HELAN	SubName: Full=Putative 2Fe-2S ferredoxin-like superfamily protein {ECO:0000313|EMBL:OTG20291.1};
TRINITY_DN100207_c3_g1	A0A103YJ58_CYNCS	SubName: Full=General substrate transporter {ECO:0000313|EMBL:KVI10099.1};
TRINITY_DN100208_c1_g1	A0A1D1YTJ0_9ARAE	RecName: Full=Protein disulfide-isomerase {ECO:0000256|RuleBase:RU361130}; EC=5.3.4.1 {ECO:0000256|RuleBase:RU361130}; Flags: Fragment;
TRINITY_DN100210_c0_g1	A0A251TL09_HELAN	SubName: Full=Putative serine-threonine/tyrosine-protein kinase catalytic domain-containing protein {ECO:0000313|EMBL:OTG11808.1};
TRINITY_DN100211_c0_g2	K0R2S3_THAOC	RecName: Full=40S ribosomal protein S30 {ECO:0000256|RuleBase:RU364011};
TRINITY_DN100212_c0_g1	A0A059LQY3_9CHLO	RecName: Full=60S ribosomal protein L13 {ECO:0000256|RuleBase:RU000572};
TRINITY_DN100212_c1_g2	A0A059LQY3_9CHLO	RecName: Full=60S ribosomal protein L13 {ECO:0000256|RuleBase:RU000572};
TRINITY_DN100212_c1_g3	A0A1D1YNS4_9ARAE	SubName: Full=60S ribosomal protein L13 {ECO:0000313|EMBL:JAT56297.1};
TRINITY_DN100212_c1_g4	F2DVA9_HORVV	RecName: Full=60S ribosomal protein L13 {ECO:0000256|RuleBase:RU000572};
TRINITY_DN100213_c1_g1	A0A103XM14_CYNCS	SubName: Full=Uncharacterized protein {ECO:0000313|EMBL:KVH93135.1};
TRINITY_DN100213_c2_g1	A0A118JZQ8_CYNCS	SubName: Full=Nuclear pore complex protein {ECO:0000313|EMBL:KVI00272.1};
TRINITY_DN100213_c2_g4	A0A118K0B0_CYNCS	SubName: Full=Nuclear pore complex protein {ECO:0000313|EMBL:KVI00271.1};
TRINITY_DN100214_c0_g1	A0A1D1YP58_9ARAE	SubName: Full=RNA-binding protein rnc1 {ECO:0000313|EMBL:JAT56426.1}; Flags: Fragment;
TRINITY_DN100214_c0_g2	A0A1D1YP58_9ARAE	SubName: Full=RNA-binding protein rnc1 {ECO:0000313|EMBL:JAT56426.1}; Flags: Fragment;
TRINITY_DN100215_c0_g1	A0A1D1XQ01_9ARAE	SubName: Full=40S ribosomal protein S17 {ECO:0000313|EMBL:JAT44475.1};
TRINITY_DN100215_c0_g2	A0A1D1XQ01_9ARAE	SubName: Full=40S ribosomal protein S17 {ECO:0000313|EMBL:JAT44475.1};
TRINITY_DN100215_c0_g3	A0A103Y6S7_CYNCS	SubName: Full=Uncharacterized protein {ECO:0000313|EMBL:KVI03559.1};
TRINITY_DN100215_c0_g4	A0A103Y6S7_CYNCS	SubName: Full=Uncharacterized protein {ECO:0000313|EMBL:KVI03559.1};
TRINITY_DN100215_c0_g5	A0A1D1XQ01_9ARAE	SubName: Full=40S ribosomal protein S17 {ECO:0000313|EMBL:JAT44475.1};
TRINITY_DN100215_c1_g1	A0A118JYR2_CYNCS	SubName: Full=Tetratricopeptide-like helical {ECO:0000313|EMBL:KVH97525.1};
TRINITY_DN100216_c0_g1	A0A103YIS6_CYNCS	SubName: Full=Actin-binding FH2 {ECO:0000313|EMBL:KVI09864.1};
TRINITY_DN100216_c0_g3	A0A103YIS6_CYNCS	SubName: Full=Actin-binding FH2 {ECO:0000313|EMBL:KVI09864.1};
TRINITY_DN100216_c2_g1	A0A103Y9B2_CYNCS	SubName: Full=Putative S-adenosyl-L-methionine-dependent methyltransferase {ECO:0000313|EMBL:KVI04897.1}; Flags: Fragment;
TRINITY_DN100217_c0_g1	A0A0K9S410_SPIOL	SubName: Full=Uncharacterized protein {ECO:0000313|EMBL:KNA25872.1};
TRINITY_DN100218_c1_g1	A0A103XWK2_CYNCS	SubName: Full=Histidine kinase-like ATPase, ATP-binding domain-containing protein {ECO:0000313|EMBL:KVH98225.1};
TRINITY_DN100218_c2_g1	A0A103YC11_CYNCS	SubName: Full=Histidine kinase-like ATPase, ATP-binding domain-containing protein {ECO:0000313|EMBL:KVI06309.1};
TRINITY_DN100218_c2_g3	A0A103XWK2_CYNCS	SubName: Full=Histidine kinase-like ATPase, ATP-binding domain-containing protein {ECO:0000313|EMBL:KVH98225.1};
TRINITY_DN100218_c2_g4	A0A103YC11_CYNCS	SubName: Full=Histidine kinase-like ATPase, ATP-binding domain-containing protein {ECO:0000313|EMBL:KVI06309.1};
TRINITY_DN100218_c2_g6	A0A103YC11_CYNCS	SubName: Full=Histidine kinase-like ATPase, ATP-binding domain-containing protein {ECO:0000313|EMBL:KVI06309.1};
TRINITY_DN100219_c0_g1	A0A1D1Z1D4_9ARAE	SubName: Full=Endocuticle structural glycoprotein SgAbd-2 {ECO:0000313|EMBL:JAT60669.1}; Flags: Fragment;
TRINITY_DN100219_c1_g1	A0A118JUM0_CYNCS	SubName: Full=Thioredoxin-like fold {ECO:0000313|EMBL:KVH91766.1};
TRINITY_DN100219_c5_g1	A0A251TUP3_HELAN	SubName: Full=Putative carbamoyl-phosphate synthase B {ECO:0000313|EMBL:OTG14634.1};
TRINITY_DN100219_c6_g1	A0A118K0D1_CYNCS	SubName: Full=Nucleotide-binding, alpha-beta plait {ECO:0000313|EMBL:KVI01113.1};
TRINITY_DN100219_c6_g2	A0A118K0D1_CYNCS	SubName: Full=Nucleotide-binding, alpha-beta plait {ECO:0000313|EMBL:KVI01113.1};
TRINITY_DN100219_c6_g4	A0A118K0D1_CYNCS	SubName: Full=Nucleotide-binding, alpha-beta plait {ECO:0000313|EMBL:KVI01113.1};
TRINITY_DN100220_c2_g1	A0A103Y018_CYNCS	SubName: Full=Uncharacterized protein {ECO:0000313|EMBL:KVH99975.1};
TRINITY_DN100220_c2_g2	A0A251TE27_HELAN	SubName: Full=Putative integral membrane TerC family protein {ECO:0000313|EMBL:OTG09134.1};
TRINITY_DN100221_c0_g1	A0A103YFG7_CYNCS	SubName: Full=Pleckstrin homology domain-containing protein {ECO:0000313|EMBL:KVI08110.1};
TRINITY_DN100221_c0_g2	A0A103XC55_CYNCS	SubName: Full=Pleckstrin homology domain-containing protein {ECO:0000313|EMBL:KVH87989.1};
TRINITY_DN100221_c0_g3	A0A103XC55_CYNCS	SubName: Full=Pleckstrin homology domain-containing protein {ECO:0000313|EMBL:KVH87989.1};
TRINITY_DN100221_c0_g4	A0A103XC55_CYNCS	SubName: Full=Pleckstrin homology domain-containing protein {ECO:0000313|EMBL:KVH87989.1};
TRINITY_DN100222_c3_g1	A0A103XV68_CYNCS	SubName: Full=CID domain-containing protein {ECO:0000313|EMBL:KVH97396.1}; Flags: Fragment;
TRINITY_DN100222_c3_g2	A0A103XV16_CYNCS	SubName: Full=CID domain-containing protein {ECO:0000313|EMBL:KVH97398.1};
TRINITY_DN100223_c1_g1	A0A103XTA2_CYNCS	SubName: Full=Bet v I domain-containing protein {ECO:0000313|EMBL:KVH96486.1};
TRINITY_DN100223_c1_g3	A0A118JSM1_CYNCS	SubName: Full=Peptidase S8/S53 domain-containing protein {ECO:0000313|EMBL:KVH89437.1}; Flags: Fragment;
TRINITY_DN100224_c2_g1	A0A251S711_HELAN	SubName: Full=Uncharacterized protein {ECO:0000313|EMBL:OTF94634.1};
TRINITY_DN100224_c4_g1	A0A251S460_HELAN	SubName: Full=Uncharacterized protein {ECO:0000313|EMBL:OTF93597.1};
TRINITY_DN100224_c5_g1	A0A103XBI6_CYNCS	SubName: Full=Uncharacterized protein {ECO:0000313|EMBL:KVH87678.1};
TRINITY_DN100224_c5_g2	A0A124SDQ4_CYNCS	SubName: Full=Uncharacterized protein {ECO:0000313|EMBL:KVH97676.1};
TRINITY_DN100224_c5_g4	A0A124SDQ4_CYNCS	SubName: Full=Uncharacterized protein {ECO:0000313|EMBL:KVH97676.1};
TRINITY_DN100224_c5_g5	A0A103XCA7_CYNCS	SubName: Full=Uncharacterized protein {ECO:0000313|EMBL:KVH88095.1};
TRINITY_DN100224_c5_g8	A0A103Y4R8_CYNCS	SubName: Full=Uncharacterized protein {ECO:0000313|EMBL:KVI02469.1};
TRINITY_DN100225_c0_g1	A0A251U4G1_HELAN	RecName: Full=Phospholipid-transporting ATPase {ECO:0000256|RuleBase:RU362033}; EC=3.6.3.1 {ECO:0000256|RuleBase:RU362033};
TRINITY_DN100225_c0_g2	A0A251T5Q1_HELAN	RecName: Full=Phospholipid-transporting ATPase {ECO:0000256|RuleBase:RU362033}; EC=3.6.3.1 {ECO:0000256|RuleBase:RU362033};
TRINITY_DN100225_c0_g3	A0A251T5Q1_HELAN	RecName: Full=Phospholipid-transporting ATPase {ECO:0000256|RuleBase:RU362033}; EC=3.6.3.1 {ECO:0000256|RuleBase:RU362033};
TRINITY_DN100225_c0_g4	A0A251T5Q1_HELAN	RecName: Full=Phospholipid-transporting ATPase {ECO:0000256|RuleBase:RU362033}; EC=3.6.3.1 {ECO:0000256|RuleBase:RU362033};
TRINITY_DN100225_c0_g5	A0A251U4G1_HELAN	RecName: Full=Phospholipid-transporting ATPase {ECO:0000256|RuleBase:RU362033}; EC=3.6.3.1 {ECO:0000256|RuleBase:RU362033};
TRINITY_DN100226_c1_g1	A0A103Y6V5_CYNCS	SubName: Full=Uncharacterized protein {ECO:0000313|EMBL:KVI03620.1};
TRINITY_DN100226_c8_g1	A0A118JUE3_CYNCS	SubName: Full=F-box domain, cyclin-like protein {ECO:0000313|EMBL:KVH91374.1};
TRINITY_DN100226_c9_g3	A0A251VEG6_HELAN	SubName: Full=Putative TRF-like 2 {ECO:0000313|EMBL:OTG33302.1};
TRINITY_DN100226_c9_g4	A0A103Y6V5_CYNCS	SubName: Full=Uncharacterized protein {ECO:0000313|EMBL:KVI03620.1};
TRINITY_DN100227_c1_g2	A0A251UPM3_HELAN	SubName: Full=Putative cinnamyl alcohol dehydrogenase 6 {ECO:0000313|EMBL:OTG25337.1};
TRINITY_DN100227_c1_g3	A0A251UPM3_HELAN	SubName: Full=Putative cinnamyl alcohol dehydrogenase 6 {ECO:0000313|EMBL:OTG25337.1};
TRINITY_DN100227_c2_g1	A0A1U7Y493_NICSY	SubName: Full=serine/threonine-protein kinase PBS1-like {ECO:0000313|RefSeq:XP_009798942.1};
TRINITY_DN100227_c2_g2	A0A1U7Y493_NICSY	SubName: Full=serine/threonine-protein kinase PBS1-like {ECO:0000313|RefSeq:XP_009798942.1};
TRINITY_DN100228_c0_g1	A0A251RR98_HELAN	RecName: Full=Beta-galactosidase {ECO:0000256|RuleBase:RU000675}; EC=3.2.1.23 {ECO:0000256|RuleBase:RU000675};
TRINITY_DN100228_c3_g3	A0A251RV14_HELAN	RecName: Full=Probable magnesium transporter {ECO:0000256|RuleBase:RU363078};
TRINITY_DN100228_c3_g5	A0A251RV14_HELAN	RecName: Full=Probable magnesium transporter {ECO:0000256|RuleBase:RU363078};
TRINITY_DN100228_c4_g1	Q5K6M7_LACSA	RecName: Full=Ethylene receptor {ECO:0000256|PIRNR:PIRNR026389};
TRINITY_DN100228_c4_g2	A0A251RR98_HELAN	RecName: Full=Beta-galactosidase {ECO:0000256|RuleBase:RU000675}; EC=3.2.1.23 {ECO:0000256|RuleBase:RU000675};
TRINITY_DN100228_c5_g2	A0A118JU91_CYNCS	SubName: Full=Lipase/lipooxygenase, PLAT/LH2 {ECO:0000313|EMBL:KVH90852.1};
TRINITY_DN100230_c1_g1	A0A103XJ25_CYNCS	SubName: Full=Tetratricopeptide-like helical {ECO:0000313|EMBL:KVH91696.1};
TRINITY_DN100230_c1_g2	A0A1J6KHM0_NICAT	SubName: Full=Katanin p60 atpase-containing subunit a1 {ECO:0000313|EMBL:OIT21351.1};
TRINITY_DN100230_c1_g4	A0A251S4V4_HELAN	SubName: Full=Putative AAA-type ATPase family protein {ECO:0000313|EMBL:OTF93847.1};
TRINITY_DN100230_c1_g5	A0A103XJJ1_CYNCS	RecName: Full=Amine oxidase {ECO:0000256|RuleBase:RU000672}; EC=1.4.3.- {ECO:0000256|RuleBase:RU000672};
TRINITY_DN100232_c0_g1	A0A118JY24_CYNCS	SubName: Full=No apical meristem (NAM) protein {ECO:0000313|EMBL:KVH97869.1}; Flags: Fragment;
TRINITY_DN100232_c0_g2	A0A118JY24_CYNCS	SubName: Full=No apical meristem (NAM) protein {ECO:0000313|EMBL:KVH97869.1}; Flags: Fragment;
TRINITY_DN100232_c0_g3	A0A251SQU8_HELAN	SubName: Full=Putative NAD(P)-linked oxidoreductase superfamily protein {ECO:0000313|EMBL:OTF99900.1};
TRINITY_DN100232_c0_g4	A0A251SQU8_HELAN	SubName: Full=Putative NAD(P)-linked oxidoreductase superfamily protein {ECO:0000313|EMBL:OTF99900.1};
TRINITY_DN100233_c0_g1	A0A1D1ZFS8_9ARAE	SubName: Full=Calreticulin {ECO:0000313|EMBL:JAT65806.1};
TRINITY_DN100233_c0_g2	A0A1D1ZFS8_9ARAE	SubName: Full=Calreticulin {ECO:0000313|EMBL:JAT65806.1};
TRINITY_DN100234_c0_g1	K0RDA3_THAOC	SubName: Full=Uncharacterized protein {ECO:0000313|EMBL:EJK47071.1};
TRINITY_DN100234_c0_g3	K0RDA3_THAOC	SubName: Full=Uncharacterized protein {ECO:0000313|EMBL:EJK47071.1};
TRINITY_DN100235_c0_g1	A0A103YK26_CYNCS	SubName: Full=Uncharacterized protein {ECO:0000313|EMBL:KVI10594.1};
TRINITY_DN100235_c1_g1	A0A103XM13_CYNCS	SubName: Full=Glutathione S-transferase/chloride channel, C-terminal {ECO:0000313|EMBL:KVH93193.1};
TRINITY_DN100235_c1_g2	A0A103YK26_CYNCS	SubName: Full=Uncharacterized protein {ECO:0000313|EMBL:KVI10594.1};
TRINITY_DN100235_c1_g3	A0A103XM13_CYNCS	SubName: Full=Glutathione S-transferase/chloride channel, C-terminal {ECO:0000313|EMBL:KVH93193.1};
TRINITY_DN100236_c1_g3	A0A0M0JCJ9_9EUKA	SubName: Full=Zinc finger protein 143 {ECO:0000313|EMBL:KOO24205.1};
TRINITY_DN100237_c3_g1	A0A2G2X5Z9_CAPBA	SubName: Full=Syntaxin-52 {ECO:0000313|EMBL:PHT52922.1};
TRINITY_DN100237_c4_g1	A0A103YD75_CYNCS	SubName: Full=APO domain-containing protein {ECO:0000313|EMBL:KVI06940.1};
TRINITY_DN100237_c5_g1	A0A118JSL7_CYNCS	RecName: Full=Cysteine proteinase inhibitor {ECO:0000256|RuleBase:RU362130};
TRINITY_DN100237_c5_g2	A0A118JSL7_CYNCS	RecName: Full=Cysteine proteinase inhibitor {ECO:0000256|RuleBase:RU362130};
TRINITY_DN100238_c0_g1	A0A124SHJ3_CYNCS	SubName: Full=Taxilin family {ECO:0000313|EMBL:KVI09748.1};
TRINITY_DN100238_c0_g2	A0A118K474_CYNCS	SubName: Full=Uncharacterized protein {ECO:0000313|EMBL:KVI07053.1}; Flags: Fragment;
TRINITY_DN100238_c0_g3	A0A103Y964_CYNCS	RecName: Full=ADP,ATP carrier protein {ECO:0000256|RuleBase:RU363121};
TRINITY_DN100238_c0_g4	A0A103Y964_CYNCS	RecName: Full=ADP,ATP carrier protein {ECO:0000256|RuleBase:RU363121};
TRINITY_DN100238_c0_g5	A0A161XYD3_DAUCA	SubName: Full=Uncharacterized protein {ECO:0000313|EMBL:KZN01737.1};
TRINITY_DN100239_c1_g1	A0A1D1Y795_9ARAE	SubName: Full=60S ribosomal protein L32 {ECO:0000313|EMBL:JAT50514.1}; Flags: Fragment;
TRINITY_DN100239_c1_g3	A0A1D1Y795_9ARAE	SubName: Full=60S ribosomal protein L32 {ECO:0000313|EMBL:JAT50514.1}; Flags: Fragment;
TRINITY_DN100240_c0_g1	F2CW40_HORVV	SubName: Full=Predicted protein {ECO:0000313|EMBL:BAJ87061.1};
TRINITY_DN100240_c0_g2	F2CW40_HORVV	SubName: Full=Predicted protein {ECO:0000313|EMBL:BAJ87061.1};
TRINITY_DN100241_c0_g1	A0A0L9VQ40_PHAAN	SubName: Full=Uncharacterized protein {ECO:0000313|EMBL:KOM57180.1};
TRINITY_DN100241_c2_g2	A0A103YNK2_CYNCS	SubName: Full=F-box domain, cyclin-like protein {ECO:0000313|EMBL:KVI12384.1};
TRINITY_DN100242_c0_g1	A0A251V5Q5_HELAN	SubName: Full=Putative kinesin motor family protein {ECO:0000313|EMBL:OTG29941.1};
TRINITY_DN100242_c0_g2	A0A251V5Q5_HELAN	SubName: Full=Putative kinesin motor family protein {ECO:0000313|EMBL:OTG29941.1};
TRINITY_DN100242_c0_g3	A0A103XLZ0_CYNCS	RecName: Full=Kinesin-like protein {ECO:0000256|RuleBase:RU000394};
TRINITY_DN100244_c4_g1	A0A103XRN4_CYNCS	RecName: Full=Replication protein A subunit {ECO:0000256|RuleBase:RU364130}; Flags: Fragment;
TRINITY_DN100244_c4_g2	A0A103XRN4_CYNCS	RecName: Full=Replication protein A subunit {ECO:0000256|RuleBase:RU364130}; Flags: Fragment;
TRINITY_DN100244_c6_g1	A0A124SEN1_CYNCS	SubName: Full=Disease resistance protein {ECO:0000313|EMBL:KVI00661.1};
TRINITY_DN100245_c0_g1	I0Z0P5_COCSC	SubName: Full=Aldo/keto reductase {ECO:0000313|EMBL:EIE24214.1};
TRINITY_DN100245_c0_g2	I0Z0P5_COCSC	SubName: Full=Aldo/keto reductase {ECO:0000313|EMBL:EIE24214.1};
TRINITY_DN100246_c3_g1	A0A118JWI7_CYNCS	SubName: Full=No apical meristem (NAM) protein {ECO:0000313|EMBL:KVH94285.1}; Flags: Fragment;
TRINITY_DN100246_c7_g1	M5VK98_PRUPE	SubName: Full=Uncharacterized protein {ECO:0000313|EMBL:EMJ01549.1};
TRINITY_DN100246_c7_g4	A0A103Y7B9_CYNCS	SubName: Full=No apical meristem (NAM) protein {ECO:0000313|EMBL:KVI03852.1};
TRINITY_DN100246_c8_g1	A0A103YME5_CYNCS	SubName: Full=Zinc finger, RING/FYVE/PHD-type {ECO:0000313|EMBL:KVI11744.1};
TRINITY_DN100246_c8_g2	A0A118K0E4_CYNCS	SubName: Full=Zinc finger, RING/FYVE/PHD-type {ECO:0000313|EMBL:KVI01353.1};
TRINITY_DN100246_c8_g3	A0A118K0E4_CYNCS	SubName: Full=Zinc finger, RING/FYVE/PHD-type {ECO:0000313|EMBL:KVI01353.1};
TRINITY_DN100248_c0_g1	A0A103XLY5_CYNCS	SubName: Full=Cytochrome b561, eukaryote {ECO:0000313|EMBL:KVH93183.1};
TRINITY_DN100248_c1_g1	A0A103XHQ4_CYNCS	SubName: Full=Myc-type, basic helix-loop-helix (BHLH) domain-containing protein {ECO:0000313|EMBL:KVH90920.1};
TRINITY_DN100248_c1_g3	A0A118K0C6_CYNCS	SubName: Full=Myc-type, basic helix-loop-helix (BHLH) domain-containing protein {ECO:0000313|EMBL:KVI00361.1};
TRINITY_DN100248_c1_g4	A0A103XHQ4_CYNCS	SubName: Full=Myc-type, basic helix-loop-helix (BHLH) domain-containing protein {ECO:0000313|EMBL:KVH90920.1};
TRINITY_DN100249_c3_g1	A0A1Q3AZH9_CEPFO	SubName: Full=FBA_1 domain-containing protein {ECO:0000313|EMBL:GAV61055.1};
TRINITY_DN100249_c8_g10	A0A124SBJ0_CYNCS	SubName: Full=Concanavalin A-like lectin/glucanase, subgroup {ECO:0000313|EMBL:KVH90791.1};
TRINITY_DN100249_c8_g3	A0A251TZW7_HELAN	SubName: Full=Putative homeodomain-like protein {ECO:0000313|EMBL:OTG16630.1};
TRINITY_DN100249_c8_g5	A0A103XY28_CYNCS	SubName: Full=Uncharacterized protein {ECO:0000313|EMBL:KVH99021.1};
TRINITY_DN100250_c2_g2	A0A251STM1_HELAN	SubName: Full=Putative FTSH protease 4 {ECO:0000313|EMBL:OTG02215.1};
TRINITY_DN100250_c2_g3	A0A251U6Q6_HELAN	SubName: Full=Putative malate dehydrogenase [NADP] protein {ECO:0000313|EMBL:OTG17991.1};
TRINITY_DN100250_c2_g4	A0A118K2W1_CYNCS	RecName: Full=Malate dehydrogenase {ECO:0000256|RuleBase:RU003405}; EC=1.1.1.37 {ECO:0000256|RuleBase:RU003405};
TRINITY_DN100251_c0_g1	A0A1D1XIL3_9ARAE	SubName: Full=Surfeit locus protein 4 {ECO:0000313|EMBL:JAT42254.1};
TRINITY_DN100251_c0_g2	A0A1D1XIL3_9ARAE	SubName: Full=Surfeit locus protein 4 {ECO:0000313|EMBL:JAT42254.1};
TRINITY_DN100251_c0_g3	A0A1D1XIL3_9ARAE	SubName: Full=Surfeit locus protein 4 {ECO:0000313|EMBL:JAT42254.1};
TRINITY_DN100252_c0_g1	A0A118JV54_CYNCS	SubName: Full=Lipase, class 3 {ECO:0000313|EMBL:KVH92757.1}; Flags: Fragment;
TRINITY_DN100252_c0_g2	A0A118JV54_CYNCS	SubName: Full=Lipase, class 3 {ECO:0000313|EMBL:KVH92757.1}; Flags: Fragment;
TRINITY_DN100252_c0_g3	A0A118JV54_CYNCS	SubName: Full=Lipase, class 3 {ECO:0000313|EMBL:KVH92757.1}; Flags: Fragment;
TRINITY_DN100253_c3_g1	A0A251VC78_HELAN	RecName: Full=Phospho-2-dehydro-3-deoxyheptonate aldolase {ECO:0000256|RuleBase:RU363071}; EC=2.5.1.54 {ECO:0000256|RuleBase:RU363071};
TRINITY_DN100253_c3_g2	A0A118K1N3_CYNCS	RecName: Full=Phospho-2-dehydro-3-deoxyheptonate aldolase {ECO:0000256|RuleBase:RU363071}; EC=2.5.1.54 {ECO:0000256|RuleBase:RU363071};
TRINITY_DN100253_c3_g6	A0A2D4C5M4_PYTIN	SubName: Full=Uncharacterized protein {ECO:0000313|EMBL:GAY01864.1};
TRINITY_DN100254_c2_g1	A0A103Y4F3_CYNCS	SubName: Full=DEK, C-terminal {ECO:0000313|EMBL:KVI02336.1};
TRINITY_DN100254_c2_g2	A0A103Y4F3_CYNCS	SubName: Full=DEK, C-terminal {ECO:0000313|EMBL:KVI02336.1};
TRINITY_DN100255_c3_g2	A0A103XJ24_CYNCS	SubName: Full=Myb/SANT-like domain-containing protein {ECO:0000313|EMBL:KVH91680.1};
TRINITY_DN100255_c4_g1	A0A251RY75_HELAN	RecName: Full=Proteasome endopeptidase complex {ECO:0000256|PROSITE-ProRule:PRU00808}; EC=3.4.25.1 {ECO:0000256|PROSITE-ProRule:PRU00808};
TRINITY_DN100255_c5_g1	A0A251S9T1_HELAN	SubName: Full=Putative lectin-receptor kinase {ECO:0000313|EMBL:OTF95626.1};
TRINITY_DN100256_c0_g1	W7U0U8_9STRA	SubName: Full=Catalyzes the conversion of homocitrate to which is a step in the lys {ECO:0000313|EMBL:EWM26274.1};
TRINITY_DN100256_c0_g2	W7U0U8_9STRA	SubName: Full=Catalyzes the conversion of homocitrate to which is a step in the lys {ECO:0000313|EMBL:EWM26274.1};
TRINITY_DN100256_c0_g3	W7U0U8_9STRA	SubName: Full=Catalyzes the conversion of homocitrate to which is a step in the lys {ECO:0000313|EMBL:EWM26274.1};
TRINITY_DN100257_c1_g1	A0A097IUN4_9FLOR	RecName: Full=Malate dehydrogenase {ECO:0000256|RuleBase:RU003405}; EC=1.1.1.37 {ECO:0000256|RuleBase:RU003405};
TRINITY_DN100257_c1_g2	A0A097IUN4_9FLOR	RecName: Full=Malate dehydrogenase {ECO:0000256|RuleBase:RU003405}; EC=1.1.1.37 {ECO:0000256|RuleBase:RU003405};
TRINITY_DN100258_c2_g1	A0A103XUM6_CYNCS	SubName: Full=Concanavalin A-like lectin/glucanase, subgroup {ECO:0000313|EMBL:KVH97191.1};
TRINITY_DN100259_c0_g1	A0A1D1YZ10_9ARAE	SubName: Full=Elongation factor 1-beta {ECO:0000313|EMBL:JAT59893.1}; Flags: Fragment;
TRINITY_DN100259_c0_g2	A0A1D1YZ10_9ARAE	SubName: Full=Elongation factor 1-beta {ECO:0000313|EMBL:JAT59893.1}; Flags: Fragment;
TRINITY_DN100260_c0_g1	M1VDX6_CYAM1	RecName: Full=3-isopropylmalate dehydrogenase {ECO:0000256|RuleBase:RU004445}; EC=1.1.1.85 {ECO:0000256|RuleBase:RU004445};
TRINITY_DN100260_c0_g2	M1VDX6_CYAM1	RecName: Full=3-isopropylmalate dehydrogenase {ECO:0000256|RuleBase:RU004445}; EC=1.1.1.85 {ECO:0000256|RuleBase:RU004445};
TRINITY_DN100261_c0_g2	I1HXE6_BRADI	SubName: Full=Uncharacterized protein {ECO:0000313|EnsemblPlants:BRADI3G04420.2};
TRINITY_DN100261_c1_g1	A0A251V7G4_HELAN	SubName: Full=Putative EPS15-like protein {ECO:0000313|EMBL:OTG31540.1};
TRINITY_DN100261_c1_g2	A0A251V7G4_HELAN	SubName: Full=Putative EPS15-like protein {ECO:0000313|EMBL:OTG31540.1};
TRINITY_DN100262_c0_g1	A0A103YJ78_CYNCS	SubName: Full=Ubiquinol-cytochrome c chaperone, CBP3 {ECO:0000313|EMBL:KVI10074.1};
TRINITY_DN100262_c0_g2	A0A251TW23_HELAN	SubName: Full=Putative ruBisCO large subunit-binding protein subunit alpha protein {ECO:0000313|EMBL:OTG15338.1};
TRINITY_DN100262_c0_g3	A0A0V0IM83_SOLCH	SubName: Full=Putative ruBisCO large subunit-binding protein subunit alpha-like {ECO:0000313|EMBL:JAP33656.1};
TRINITY_DN100262_c0_g4	A0A103YJ78_CYNCS	SubName: Full=Ubiquinol-cytochrome c chaperone, CBP3 {ECO:0000313|EMBL:KVI10074.1};
TRINITY_DN100262_c0_g5	B9HQD5_POPTR	SubName: Full=RUBISCO SUBUNIT BINDING-protein ALPHA SUBUNIT {ECO:0000313|EMBL:EEE87480.1};
TRINITY_DN100262_c1_g1	A0A103Y083_CYNCS	SubName: Full=Chaperonin Cpn60 {ECO:0000313|EMBL:KVI00130.1};
TRINITY_DN100263_c0_g2	A0A2G5E2Y0_AQUCA	SubName: Full=Uncharacterized protein {ECO:0000313|EMBL:PIA50105.1};
TRINITY_DN100263_c0_g4	A0A0D2ZWF0_BRAOL	SubName: Full=Uncharacterized protein {ECO:0000313|EnsemblPlants:Bo02928s010.1};
TRINITY_DN100263_c1_g1	A0A251TZG0_HELAN	SubName: Full=Putative kinase-interacting protein 1 {ECO:0000313|EMBL:OTG15361.1};
TRINITY_DN100264_c1_g1	A0A103XZR1_CYNCS	SubName: Full=Ankyrin repeat-containing protein {ECO:0000313|EMBL:KVH99878.1};
TRINITY_DN100264_c1_g2	A0A103XZR1_CYNCS	SubName: Full=Ankyrin repeat-containing protein {ECO:0000313|EMBL:KVH99878.1};
TRINITY_DN100264_c1_g4	A0A103XZR1_CYNCS	SubName: Full=Ankyrin repeat-containing protein {ECO:0000313|EMBL:KVH99878.1};
TRINITY_DN100264_c1_g8	A0A251RYV1_HELAN	SubName: Full=Putative ankyrin repeat-containing domain, PGG domain protein {ECO:0000313|EMBL:OTF91036.1};
TRINITY_DN100265_c2_g1	A0A103Y3Z2_CYNCS	SubName: Full=Uncharacterized protein {ECO:0000313|EMBL:KVI02096.1};
TRINITY_DN100265_c3_g3	A0A103XJK5_CYNCS	SubName: Full=AP2/ERF domain-containing protein {ECO:0000313|EMBL:KVH91970.1};
TRINITY_DN100265_c3_g4	A0A251RM04_HELAN	SubName: Full=Putative cytochrome P450 86A22 {ECO:0000313|EMBL:OTF84814.1};
TRINITY_DN100265_c3_g5	A0A103XJK5_CYNCS	SubName: Full=AP2/ERF domain-containing protein {ECO:0000313|EMBL:KVH91970.1};
TRINITY_DN100265_c3_g6	A0A103XE64_CYNCS	SubName: Full=Cytochrome P450 {ECO:0000313|EMBL:KVH89101.1};
TRINITY_DN100265_c3_g7	A0A103XR64_CYNCS	SubName: Full=Cytochrome P450 {ECO:0000313|EMBL:KVH95393.1};
TRINITY_DN100266_c0_g1	A0A251UW38_HELAN	SubName: Full=Putative pyridoxal-5'-phosphate-dependent enzyme family protein {ECO:0000313|EMBL:OTG26551.1};
TRINITY_DN100266_c0_g2	A0A118JRG7_CYNCS	RecName: Full=Inositol-tetrakisphosphate 1-kinase {ECO:0000256|PIRNR:PIRNR038186}; EC=2.7.1.134 {ECO:0000256|PIRNR:PIRNR038186};
TRINITY_DN100266_c0_g3	A0A251UW38_HELAN	SubName: Full=Putative pyridoxal-5'-phosphate-dependent enzyme family protein {ECO:0000313|EMBL:OTG26551.1};
TRINITY_DN100266_c0_g4	A0A118JRG7_CYNCS	RecName: Full=Inositol-tetrakisphosphate 1-kinase {ECO:0000256|PIRNR:PIRNR038186}; EC=2.7.1.134 {ECO:0000256|PIRNR:PIRNR038186};
TRINITY_DN100266_c0_g5	A0A118JRG7_CYNCS	RecName: Full=Inositol-tetrakisphosphate 1-kinase {ECO:0000256|PIRNR:PIRNR038186}; EC=2.7.1.134 {ECO:0000256|PIRNR:PIRNR038186};
TRINITY_DN100266_c0_g7	A0A118JRG7_CYNCS	RecName: Full=Inositol-tetrakisphosphate 1-kinase {ECO:0000256|PIRNR:PIRNR038186}; EC=2.7.1.134 {ECO:0000256|PIRNR:PIRNR038186};
TRINITY_DN100266_c0_g9	A0A118JRG7_CYNCS	RecName: Full=Inositol-tetrakisphosphate 1-kinase {ECO:0000256|PIRNR:PIRNR038186}; EC=2.7.1.134 {ECO:0000256|PIRNR:PIRNR038186};
TRINITY_DN100267_c0_g1	A0A067JJ49_JATCU	SubName: Full=Uncharacterized protein {ECO:0000313|EMBL:KDP23902.1};
TRINITY_DN100268_c2_g2	A0A1D1YSM9_9ARAE	SubName: Full=Glycogen synthase kinase-3 beta {ECO:0000313|EMBL:JAT57673.1};
TRINITY_DN100268_c2_g3	A0A1D1YSM9_9ARAE	SubName: Full=Glycogen synthase kinase-3 beta {ECO:0000313|EMBL:JAT57673.1};
TRINITY_DN100269_c2_g1	A0A103XFG3_CYNCS	SubName: Full=Phloem protein 2-like protein {ECO:0000313|EMBL:KVH89788.1};
TRINITY_DN100269_c5_g1	A0A103XFG3_CYNCS	SubName: Full=Phloem protein 2-like protein {ECO:0000313|EMBL:KVH89788.1};
TRINITY_DN100269_c5_g2	A0A103XFG3_CYNCS	SubName: Full=Phloem protein 2-like protein {ECO:0000313|EMBL:KVH89788.1};
TRINITY_DN100269_c6_g1	A0A103Y3K0_CYNCS	SubName: Full=Concanavalin A-like lectin/glucanase superfamily {ECO:0000313|EMBL:KVI01851.1};
TRINITY_DN100269_c6_g2	A0A118K233_CYNCS	SubName: Full=Uncharacterized protein {ECO:0000313|EMBL:KVI03748.1}; Flags: Fragment;
TRINITY_DN100269_c6_g4	A0A103Y3K0_CYNCS	SubName: Full=Concanavalin A-like lectin/glucanase superfamily {ECO:0000313|EMBL:KVI01851.1};
TRINITY_DN100269_c7_g1	A0A118JXN7_CYNCS	RecName: Full=GATA transcription factor {ECO:0000256|PIRNR:PIRNR016992};
TRINITY_DN100271_c0_g3	A0A103Y6K7_CYNCS	SubName: Full=Ataxin-2, C-terminal {ECO:0000313|EMBL:KVI03473.1};
TRINITY_DN100272_c0_g1	A0A103YBR7_CYNCS	SubName: Full=Bromodomain-containing protein {ECO:0000313|EMBL:KVI06176.1};
TRINITY_DN100272_c0_g2	A0A103YBR7_CYNCS	SubName: Full=Bromodomain-containing protein {ECO:0000313|EMBL:KVI06176.1};
TRINITY_DN100272_c0_g4	A0A103Y4T5_CYNCS	SubName: Full=Bromodomain-containing protein {ECO:0000313|EMBL:KVI02540.1};
TRINITY_DN100272_c0_g8	A0A118JV98_CYNCS	SubName: Full=Bromodomain-containing protein {ECO:0000313|EMBL:KVH92846.1};
TRINITY_DN100273_c0_g1	B7S439_PHATC	SubName: Full=Predicted protein {ECO:0000313|EMBL:EEC42699.1};
TRINITY_DN100273_c0_g2	B7S439_PHATC	SubName: Full=Predicted protein {ECO:0000313|EMBL:EEC42699.1};
TRINITY_DN100274_c0_g1	A0A1D1Y9C8_9ARAE	SubName: Full=ATP synthase lipid-binding protein, mitochondrial {ECO:0000313|EMBL:JAT51242.1}; Flags: Fragment;
TRINITY_DN100274_c0_g2	A0A1D1Y9C8_9ARAE	SubName: Full=ATP synthase lipid-binding protein, mitochondrial {ECO:0000313|EMBL:JAT51242.1}; Flags: Fragment;
TRINITY_DN100275_c0_g1	F2ELY0_HORVV	SubName: Full=Predicted protein {ECO:0000313|EMBL:BAK08352.1};
TRINITY_DN100275_c0_g2	F2ELY0_HORVV	SubName: Full=Predicted protein {ECO:0000313|EMBL:BAK08352.1};
TRINITY_DN100276_c6_g1	A0A118K016_CYNCS	SubName: Full=Uncharacterized protein {ECO:0000313|EMBL:KVI00722.1};
TRINITY_DN100276_c7_g1	A0A103XQY4_CYNCS	RecName: Full=Beta-amylase {ECO:0000256|RuleBase:RU000509}; EC=3.2.1.2 {ECO:0000256|RuleBase:RU000509};
TRINITY_DN100276_c7_g2	A0A103XQY4_CYNCS	RecName: Full=Beta-amylase {ECO:0000256|RuleBase:RU000509}; EC=3.2.1.2 {ECO:0000256|RuleBase:RU000509};
TRINITY_DN100276_c7_g3	A0A118K6H5_CYNCS	SubName: Full=Glycosyl transferase, family 14 {ECO:0000313|EMBL:KVI10678.1};
TRINITY_DN100277_c1_g1	A0A251SY67_HELAN	SubName: Full=Putative exostosin-like protein {ECO:0000313|EMBL:OTG03778.1};
TRINITY_DN100277_c1_g2	A0A103XNN0_CYNCS	SubName: Full=Exostosin-like protein {ECO:0000313|EMBL:KVH93884.1};
TRINITY_DN100277_c2_g3	A0A103XD38_CYNCS	SubName: Full=FBD-like protein {ECO:0000313|EMBL:KVH88443.1}; Flags: Fragment;
TRINITY_DN100278_c1_g1	A0A103XL40_CYNCS	SubName: Full=Uncharacterized protein {ECO:0000313|EMBL:KVH92655.1};
TRINITY_DN100278_c2_g1	A0A103XL40_CYNCS	SubName: Full=Uncharacterized protein {ECO:0000313|EMBL:KVH92655.1};
TRINITY_DN100278_c3_g1	A0A251S8I0_HELAN	SubName: Full=Putative 2-oxoglutarate (2OG) and Fe(II)-dependent oxygenase superfamily protein {ECO:0000313|EMBL:OTF94575.1};
TRINITY_DN100278_c3_g2	A0A103Y550_CYNCS	RecName: Full=tRNA-dihydrouridine synthase {ECO:0000256|PIRNR:PIRNR006621}; EC=1.3.1.- {ECO:0000256|PIRNR:PIRNR006621};
TRINITY_DN100278_c3_g3	A0A251S8I0_HELAN	SubName: Full=Putative 2-oxoglutarate (2OG) and Fe(II)-dependent oxygenase superfamily protein {ECO:0000313|EMBL:OTF94575.1};
TRINITY_DN100278_c4_g1	A0A251RNV5_HELAN	SubName: Full=Putative glycerophosphoryl diester phosphodiesterase {ECO:0000313|EMBL:OTF86022.1};
TRINITY_DN100278_c4_g2	A0A118K6B9_CYNCS	SubName: Full=Glycerophosphoryl diester phosphodiesterase {ECO:0000313|EMBL:KVI10438.1};
TRINITY_DN100279_c4_g1	A0A103XG17_CYNCS	RecName: Full=Cellulose synthase {ECO:0000256|RuleBase:RU361116}; EC=2.4.1.12 {ECO:0000256|RuleBase:RU361116};
TRINITY_DN100279_c4_g2	A0A103XG17_CYNCS	RecName: Full=Cellulose synthase {ECO:0000256|RuleBase:RU361116}; EC=2.4.1.12 {ECO:0000256|RuleBase:RU361116};
TRINITY_DN100280_c0_g1	A0A1D1Z501_9ARAE	RecName: Full=Profilin {ECO:0000256|RuleBase:RU003909}; Flags: Fragment;
TRINITY_DN100280_c0_g2	C1DYP0_MICCC	RecName: Full=Profilin {ECO:0000256|RuleBase:RU003909};
TRINITY_DN100280_c0_g3	A0A1D1Z501_9ARAE	RecName: Full=Profilin {ECO:0000256|RuleBase:RU003909}; Flags: Fragment;
TRINITY_DN100280_c0_g4	C1DYP0_MICCC	RecName: Full=Profilin {ECO:0000256|RuleBase:RU003909};
TRINITY_DN100281_c0_g1	A0A103Y7A4_CYNCS	SubName: Full=AAA+ ATPase domain-containing protein {ECO:0000313|EMBL:KVI03824.1};
TRINITY_DN100281_c1_g2	A0A103XPY8_CYNCS	SubName: Full=Nucleic acid-binding, OB-fold {ECO:0000313|EMBL:KVH94774.1}; Flags: Fragment;
TRINITY_DN100282_c0_g1	A0A103YL16_CYNCS	SubName: Full=AAA+ ATPase domain-containing protein {ECO:0000313|EMBL:KVI11096.1};
TRINITY_DN100282_c1_g1	A0A251TE85_HELAN	SubName: Full=Putative pleiotropic drug resistance 9 {ECO:0000313|EMBL:OTG08261.1};
TRINITY_DN100283_c3_g2	A0A103YAI1_CYNCS	SubName: Full=Homeobox, conserved site-containing protein {ECO:0000313|EMBL:KVI05525.1};
TRINITY_DN100283_c4_g1	A0A251TQR0_HELAN	SubName: Full=Putative decapping 1 {ECO:0000313|EMBL:OTG13460.1};
TRINITY_DN100283_c4_g2	A0A251RL79_HELAN	SubName: Full=Putative homeodomain-like protein {ECO:0000313|EMBL:OTF84920.1};
TRINITY_DN100283_c5_g1	A0A251TGM1_HELAN	SubName: Full=Uncharacterized protein {ECO:0000313|EMBL:OTG09782.1};
TRINITY_DN100283_c5_g2	A0A103Y7A5_CYNCS	SubName: Full=Concanavalin A-like lectin/glucanase, subgroup {ECO:0000313|EMBL:KVI03834.1};
TRINITY_DN100283_c5_g3	A0A251TGM1_HELAN	SubName: Full=Uncharacterized protein {ECO:0000313|EMBL:OTG09782.1};
TRINITY_DN100283_c6_g1	A0A103Y614_CYNCS	SubName: Full=Ankyrin repeat-containing protein {ECO:0000313|EMBL:KVI03179.1};
TRINITY_DN100283_c6_g2	A0A103Y614_CYNCS	SubName: Full=Ankyrin repeat-containing protein {ECO:0000313|EMBL:KVI03179.1};
TRINITY_DN100283_c7_g1	A0A251T0Z6_HELAN	SubName: Full=Putative major facilitator superfamily protein {ECO:0000313|EMBL:OTG04770.1};
TRINITY_DN100285_c4_g2	A0A103YE86_CYNCS	SubName: Full=LUC7-related protein {ECO:0000313|EMBL:KVI07479.1};
TRINITY_DN100285_c4_g3	A0A103YE86_CYNCS	SubName: Full=LUC7-related protein {ECO:0000313|EMBL:KVI07479.1};
TRINITY_DN100285_c4_g4	A0A067CCL3_SAPPC	SubName: Full=Uncharacterized protein {ECO:0000313|EMBL:KDO24271.1};
TRINITY_DN100285_c4_g5	A0A103YE86_CYNCS	SubName: Full=LUC7-related protein {ECO:0000313|EMBL:KVI07479.1};
TRINITY_DN100287_c4_g5	A0A251VGV9_HELAN	SubName: Full=Putative tetratricopeptide repeat (TPR)-like superfamily protein {ECO:0000313|EMBL:OTG34413.1};
TRINITY_DN100287_c4_g8	A0A251VGV9_HELAN	SubName: Full=Putative tetratricopeptide repeat (TPR)-like superfamily protein {ECO:0000313|EMBL:OTG34413.1};
TRINITY_DN100287_c5_g1	A0A103YCD0_CYNCS	SubName: Full=Cyclophilin-like peptidyl-prolyl cis-trans isomerase domain-containing protein {ECO:0000313|EMBL:KVI06471.1};
TRINITY_DN100287_c5_g2	A0A103XNZ3_CYNCS	SubName: Full=AP2/ERF domain-containing protein {ECO:0000313|EMBL:KVH94138.1};
TRINITY_DN100288_c1_g1	A0A103XGQ1_CYNCS	SubName: Full=Uncharacterized protein {ECO:0000313|EMBL:KVH90436.1};
TRINITY_DN100288_c1_g2	A0A103XGQ1_CYNCS	SubName: Full=Uncharacterized protein {ECO:0000313|EMBL:KVH90436.1};
TRINITY_DN100288_c2_g1	A0A124SDQ5_CYNCS	SubName: Full=Zinc finger, RING/FYVE/PHD-type {ECO:0000313|EMBL:KVH97687.1};
TRINITY_DN100289_c0_g1	B8LLE7_PICSI	SubName: Full=Uncharacterized protein {ECO:0000313|EMBL:ABR16477.1};
TRINITY_DN100290_c10_g1	A0A251UQ44_HELAN	SubName: Full=Putative magnesium transporter CorA-like family protein {ECO:0000313|EMBL:OTG25455.1};
TRINITY_DN100290_c10_g2	A0A251UQ44_HELAN	SubName: Full=Putative magnesium transporter CorA-like family protein {ECO:0000313|EMBL:OTG25455.1};
TRINITY_DN100290_c11_g1	A0A124SBM1_CYNCS	SubName: Full=Homeodomain-like protein {ECO:0000313|EMBL:KVH91072.1}; Flags: Fragment;
TRINITY_DN100290_c12_g1	A0A251RLB4_HELAN	SubName: Full=Putative alpha/beta-Hydrolases superfamily protein {ECO:0000313|EMBL:OTF85076.1};
TRINITY_DN100290_c2_g1	A0A103XQ56_CYNCS	SubName: Full=Cornichon {ECO:0000313|EMBL:KVH94724.1};
TRINITY_DN100290_c3_g1	A0A103XQ56_CYNCS	SubName: Full=Cornichon {ECO:0000313|EMBL:KVH94724.1};
TRINITY_DN100290_c5_g1	A0A251RLB4_HELAN	SubName: Full=Putative alpha/beta-Hydrolases superfamily protein {ECO:0000313|EMBL:OTF85076.1};
TRINITY_DN100290_c9_g1	A0A103XPP9_CYNCS	SubName: Full=Alpha/beta hydrolase fold-1 {ECO:0000313|EMBL:KVH94484.1};
TRINITY_DN100291_c0_g1	A0A059LJI0_9CHLO	SubName: Full=Uncharacterized protein {ECO:0000313|EMBL:KDD74341.1};
TRINITY_DN100291_c0_g2	A0A059LJI0_9CHLO	SubName: Full=Uncharacterized protein {ECO:0000313|EMBL:KDD74341.1};
TRINITY_DN100292_c0_g1	A0A124SHF2_CYNCS	SubName: Full=Senescence regulator {ECO:0000313|EMBL:KVI09332.1};
TRINITY_DN100292_c0_g2	A0A124SHF2_CYNCS	SubName: Full=Senescence regulator {ECO:0000313|EMBL:KVI09332.1};
TRINITY_DN100292_c1_g1	A0A118JYK1_CYNCS	SubName: Full=Chaperonin Cpn60/TCP-1 {ECO:0000313|EMBL:KVH98769.1};
TRINITY_DN100292_c1_g2	A0A118JYK1_CYNCS	SubName: Full=Chaperonin Cpn60/TCP-1 {ECO:0000313|EMBL:KVH98769.1};
TRINITY_DN100293_c0_g1	A0A067G0I5_CITSI	SubName: Full=Uncharacterized protein {ECO:0000313|EMBL:KDO68986.1}; Flags: Fragment;
TRINITY_DN100293_c0_g2	A0A2I4DSG4_9ROSI	SubName: Full=putative ABC1 protein At2g40090 {ECO:0000313|RefSeq:XP_018810086.1};
TRINITY_DN100293_c0_g3	A0A1Y1IGU3_KLENI	SubName: Full=Protein kinase superfamily {ECO:0000313|EMBL:GAQ89863.1};
TRINITY_DN100294_c0_g1	A0A0E0K0Q1_ORYPU	RecName: Full=UDP-glucose 6-dehydrogenase {ECO:0000256|PIRNR:PIRNR000124}; EC=1.1.1.22 {ECO:0000256|PIRNR:PIRNR000124};
TRINITY_DN100295_c3_g2	A0A118JU22_CYNCS	SubName: Full=Leucine-rich repeat-containing protein {ECO:0000313|EMBL:KVH90537.1};
TRINITY_DN100297_c2_g1	A0A251UR20_HELAN	RecName: Full=Mitogen-activated protein kinase {ECO:0000256|RuleBase:RU361165, ECO:0000256|SAAS:SAAS00652812}; EC=2.7.11.24 {ECO:0000256|RuleBase:RU361165, ECO:0000256|SAAS:SAAS00652812};
TRINITY_DN100297_c2_g2	A0A103YCG0_CYNCS	RecName: Full=Mitogen-activated protein kinase {ECO:0000256|RuleBase:RU361165, ECO:0000256|SAAS:SAAS00652812}; EC=2.7.11.24 {ECO:0000256|RuleBase:RU361165, ECO:0000256|SAAS:SAAS00652812};
TRINITY_DN100297_c2_g3	A0A103YCG0_CYNCS	RecName: Full=Mitogen-activated protein kinase {ECO:0000256|RuleBase:RU361165, ECO:0000256|SAAS:SAAS00652812}; EC=2.7.11.24 {ECO:0000256|RuleBase:RU361165, ECO:0000256|SAAS:SAAS00652812};
TRINITY_DN100297_c3_g1	A0A251UYK4_HELAN	SubName: Full=Putative chromo domain-containing protein {ECO:0000313|EMBL:OTG28450.1};
TRINITY_DN100297_c3_g6	A0A251VN01_HELAN	SubName: Full=Putative zinc finger, CCHC-type, Retrotransposon gag domain protein {ECO:0000313|EMBL:OTG36456.1};
TRINITY_DN100297_c3_g7	A0A118K475_CYNCS	SubName: Full=Uncharacterized protein {ECO:0000313|EMBL:KVI07111.1};
TRINITY_DN100299_c0_g1	A0A103YNU2_CYNCS	SubName: Full=F-box domain, cyclin-like protein {ECO:0000313|EMBL:KVI12519.1};
TRINITY_DN100299_c0_g2	A0A103XPF4_CYNCS	SubName: Full=F-box domain, cyclin-like protein {ECO:0000313|EMBL:KVH94425.1};
TRINITY_DN100299_c0_g3	A0A118JWC6_CYNCS	SubName: Full=F-box domain, cyclin-like protein {ECO:0000313|EMBL:KVH94422.1};
TRINITY_DN100299_c0_g5	A0A103XPF4_CYNCS	SubName: Full=F-box domain, cyclin-like protein {ECO:0000313|EMBL:KVH94425.1};
TRINITY_DN100300_c0_g3	A0A1Z5JZC9_FISSO	SubName: Full=Cholinesterase {ECO:0000313|EMBL:GAX19390.1}; EC=3.1.1.8 {ECO:0000313|EMBL:GAX19390.1};
TRINITY_DN100301_c0_g1	A0A1Y1HTV5_KLENI	SubName: Full=Uncharacterized protein {ECO:0000313|EMBL:GAQ79956.1};
TRINITY_DN100302_c0_g1	A0A118K753_CYNCS	SubName: Full=NatC N(Alpha)-terminal acetyltransferase, Mak10 subunit {ECO:0000313|EMBL:KVI11701.1}; Flags: Fragment;
TRINITY_DN100302_c0_g2	A0A251TX76_HELAN	SubName: Full=Putative exostosin-like protein {ECO:0000313|EMBL:OTG15162.1};
TRINITY_DN100302_c0_g3	A0A103Y6T5_CYNCS	SubName: Full=Uncharacterized protein {ECO:0000313|EMBL:KVI03565.1};
TRINITY_DN100302_c0_g4	A0A118K753_CYNCS	SubName: Full=NatC N(Alpha)-terminal acetyltransferase, Mak10 subunit {ECO:0000313|EMBL:KVI11701.1}; Flags: Fragment;
TRINITY_DN100303_c0_g1	F2D1N0_HORVV	RecName: Full=Tubulin alpha chain {ECO:0000256|RuleBase:RU000352};
TRINITY_DN100303_c1_g1	A0A068EPQ1_CARTI	RecName: Full=Tubulin alpha chain {ECO:0000256|RuleBase:RU000352};
TRINITY_DN100303_c1_g4	F2D1N0_HORVV	RecName: Full=Tubulin alpha chain {ECO:0000256|RuleBase:RU000352};
TRINITY_DN100303_c1_g5	A0A1S6LXX7_CHRMO	RecName: Full=Tubulin alpha chain {ECO:0000256|RuleBase:RU000352}; Flags: Fragment;
TRINITY_DN100303_c1_g6	F2D1N0_HORVV	RecName: Full=Tubulin alpha chain {ECO:0000256|RuleBase:RU000352};
TRINITY_DN100303_c1_g7	A0A1D1YTG6_9ARAE	RecName: Full=Tubulin alpha chain {ECO:0000256|RuleBase:RU000352}; Flags: Fragment;
TRINITY_DN100303_c2_g1	C8CK82_LONJA	RecName: Full=Tubulin alpha chain {ECO:0000256|RuleBase:RU000352}; Flags: Fragment;
TRINITY_DN100304_c1_g1	A0A1R3HH26_COCAP	SubName: Full=Oxoglutarate/iron-dependent dioxygenase {ECO:0000313|EMBL:OMO69612.1};
TRINITY_DN100304_c1_g2	A0A1R3HH26_COCAP	SubName: Full=Oxoglutarate/iron-dependent dioxygenase {ECO:0000313|EMBL:OMO69612.1};
TRINITY_DN100305_c1_g1	F0W7Y8_9STRA	SubName: Full=Uncharacterized protein AlNc14C32G2938 {ECO:0000313|EMBL:CCA17241.1};
TRINITY_DN100305_c1_g3	W7TXB8_9STRA	SubName: Full=Decaprenyl-diphosphate synthase subunit 1 {ECO:0000313|EMBL:EWM28148.1};
TRINITY_DN100306_c0_g4	A0A103YHN0_CYNCS	SubName: Full=Ovarian tumor, otubain {ECO:0000313|EMBL:KVI09274.1};
TRINITY_DN100307_c7_g1	A0A2C9VBK8_MANES	SubName: Full=Uncharacterized protein {ECO:0000313|EMBL:OAY41581.1};
TRINITY_DN100308_c0_g1	A0A103YEN1_CYNCS	SubName: Full=Cyclin-like protein {ECO:0000313|EMBL:KVI07704.1};
TRINITY_DN100308_c0_g2	A0A103YEN1_CYNCS	SubName: Full=Cyclin-like protein {ECO:0000313|EMBL:KVI07704.1};
TRINITY_DN100309_c0_g1	R1EGT7_EMIHU	SubName: Full=Actin-related protein 2 {ECO:0000313|EMBL:EOD20059.1};
TRINITY_DN100309_c1_g1	R1EGT7_EMIHU	SubName: Full=Actin-related protein 2 {ECO:0000313|EMBL:EOD20059.1};
TRINITY_DN100309_c3_g1	D7FV64_ECTSI	SubName: Full=Actin-related protein 2 {ECO:0000313|EMBL:CBJ31870.1};
TRINITY_DN100310_c0_g1	A0A103YCY7_CYNCS	SubName: Full=Transcription factor, K-box {ECO:0000313|EMBL:KVI06806.1};
TRINITY_DN100310_c1_g1	A0A103XBN0_CYNCS	SubName: Full=Protein kinase, catalytic domain-containing protein {ECO:0000313|EMBL:KVH87737.1}; Flags: Fragment;
TRINITY_DN100310_c1_g2	A0A103XBN0_CYNCS	SubName: Full=Protein kinase, catalytic domain-containing protein {ECO:0000313|EMBL:KVH87737.1}; Flags: Fragment;
TRINITY_DN100311_c0_g1	A0A251RN83_HELAN	SubName: Full=Putative death-associated protein kinase 1 {ECO:0000313|EMBL:OTF85943.1};
TRINITY_DN100311_c0_g2	A0A251RN83_HELAN	SubName: Full=Putative death-associated protein kinase 1 {ECO:0000313|EMBL:OTF85943.1};
TRINITY_DN100311_c0_g3	A0A103YAE7_CYNCS	SubName: Full=Ankyrin repeat-containing protein {ECO:0000313|EMBL:KVI05483.1};
TRINITY_DN100313_c0_g1	A0A251V1A2_HELAN	SubName: Full=Putative eukaryotic translation initiation factor 4E-1 {ECO:0000313|EMBL:OTG28896.1};
TRINITY_DN100313_c2_g2	A0A251RUV7_HELAN	SubName: Full=Putative no apical meristem-associated, C-terminal domain-containing protein {ECO:0000313|EMBL:OTF88001.1};
TRINITY_DN100314_c0_g1	A0A103XFC5_CYNCS	SubName: Full=Uncharacterized protein {ECO:0000313|EMBL:KVH89663.1};
TRINITY_DN100314_c0_g2	A0A251S433_HELAN	SubName: Full=Uncharacterized protein {ECO:0000313|EMBL:OTF93609.1};
TRINITY_DN100314_c0_g6	A0A103YBY0_CYNCS	SubName: Full=Uncharacterized protein {ECO:0000313|EMBL:KVI06278.1};
TRINITY_DN100314_c0_g9	A0A1Y1I2U0_KLENI	SubName: Full=Amidohydrolase family protein {ECO:0000313|EMBL:GAQ83501.1};
TRINITY_DN100315_c3_g1	A0A124SBB4_CYNCS	SubName: Full=Uncharacterized protein {ECO:0000313|EMBL:KVH90117.1};
TRINITY_DN100315_c3_g3	A0A124SBB4_CYNCS	SubName: Full=Uncharacterized protein {ECO:0000313|EMBL:KVH90117.1};
TRINITY_DN100315_c5_g1	A0A124SG86_CYNCS	RecName: Full=Potassium transporter {ECO:0000256|RuleBase:RU321113};
TRINITY_DN100315_c5_g2	A0A124SG86_CYNCS	RecName: Full=Potassium transporter {ECO:0000256|RuleBase:RU321113};
TRINITY_DN100316_c1_g1	A0A103Y4N3_CYNCS	SubName: Full=Armadillo-type fold {ECO:0000313|EMBL:KVI02453.1};
TRINITY_DN100316_c1_g2	A0A103Y6K1_CYNCS	RecName: Full=Phosphatidylinositol 4-phosphate 5-kinase {ECO:0000256|PIRNR:PIRNR037274}; EC=2.7.1.68 {ECO:0000256|PIRNR:PIRNR037274};
TRINITY_DN100317_c3_g1	A0A251U099_HELAN	SubName: Full=Putative pentatricopeptide repeat (PPR-like) superfamily protein {ECO:0000313|EMBL:OTG16788.1};
TRINITY_DN100317_c3_g2	A0A251U099_HELAN	SubName: Full=Putative pentatricopeptide repeat (PPR-like) superfamily protein {ECO:0000313|EMBL:OTG16788.1};
TRINITY_DN100317_c4_g1	A0A103Y6Z9_CYNCS	SubName: Full=BTB/POZ fold {ECO:0000313|EMBL:KVI03683.1};
TRINITY_DN100317_c5_g1	A0A103XDA5_CYNCS	SubName: Full=Concanavalin A-like lectin/glucanase, subgroup {ECO:0000313|EMBL:KVH88610.1};
TRINITY_DN100318_c0_g1	A0A103YF95_CYNCS	SubName: Full=Uncharacterized protein {ECO:0000313|EMBL:KVI08005.1};
TRINITY_DN100319_c2_g1	A0A2I0KRS4_PUNGR	SubName: Full=Uncharacterized protein {ECO:0000313|EMBL:PKI71188.1};
TRINITY_DN100319_c2_g2	A0A251URV6_HELAN	SubName: Full=Putative CLPC-like protein {ECO:0000313|EMBL:OTG26068.1};
TRINITY_DN100319_c3_g1	A0A0A9D9J0_ARUDO	SubName: Full=Uncharacterized protein {ECO:0000313|EMBL:JAD84466.1};
TRINITY_DN100319_c3_g2	A0A251URV6_HELAN	SubName: Full=Putative CLPC-like protein {ECO:0000313|EMBL:OTG26068.1};
TRINITY_DN100319_c3_g4	A0A103XL15_CYNCS	SubName: Full=Uncharacterized protein {ECO:0000313|EMBL:KVH92618.1};
TRINITY_DN100319_c3_g5	W9RJJ7_9ROSA	SubName: Full=Chaperone protein ClpC {ECO:0000313|EMBL:EXB76501.1};
TRINITY_DN100319_c3_g6	A0A103XL15_CYNCS	SubName: Full=Uncharacterized protein {ECO:0000313|EMBL:KVH92618.1};
TRINITY_DN100320_c1_g1	A0A118JXY3_CYNCS	SubName: Full=Histone-fold {ECO:0000313|EMBL:KVH97942.1};
TRINITY_DN100320_c3_g1	A0A118K1H7_CYNCS	SubName: Full=Homeodomain-like protein {ECO:0000313|EMBL:KVI02715.1};
TRINITY_DN100321_c10_g1	A0A251V1H5_HELAN	SubName: Full=Putative GTP-binding family protein {ECO:0000313|EMBL:OTG29129.1};
TRINITY_DN100321_c10_g2	A0A251V1H5_HELAN	SubName: Full=Putative GTP-binding family protein {ECO:0000313|EMBL:OTG29129.1};
TRINITY_DN100321_c11_g1	A0A103XY33_CYNCS	SubName: Full=CYTH-like domain-containing protein {ECO:0000313|EMBL:KVH99065.1};
TRINITY_DN100321_c12_g1	A0A251VQV8_HELAN	SubName: Full=Putative ribosomal protein L13 {ECO:0000313|EMBL:OTG37101.1};
TRINITY_DN100321_c12_g2	A0A1S3AW63_CUCME	SubName: Full=60S ribosomal protein L13a-2-like {ECO:0000313|RefSeq:XP_008438365.1};
TRINITY_DN100321_c12_g3	A0A251VQV8_HELAN	SubName: Full=Putative ribosomal protein L13 {ECO:0000313|EMBL:OTG37101.1};
TRINITY_DN100321_c12_g5	A0A1S3AW63_CUCME	SubName: Full=60S ribosomal protein L13a-2-like {ECO:0000313|RefSeq:XP_008438365.1};
TRINITY_DN100321_c12_g8	A0A0A0LL54_CUCSA	SubName: Full=Uncharacterized protein {ECO:0000313|EMBL:KGN61467.1};
TRINITY_DN100321_c12_g9	A0A103Y783_CYNCS	SubName: Full=Ribosomal protein L13 {ECO:0000313|EMBL:KVI03803.1};
TRINITY_DN100321_c8_g1	A0A0A0LL54_CUCSA	SubName: Full=Uncharacterized protein {ECO:0000313|EMBL:KGN61467.1};
TRINITY_DN100322_c3_g1	W9RU96_9ROSA	SubName: Full=Uncharacterized protein {ECO:0000313|EMBL:EXC10714.1};
TRINITY_DN100322_c3_g2	A0A103XRB4_CYNCS	SubName: Full=Uncharacterized protein {ECO:0000313|EMBL:KVH95447.1};
TRINITY_DN100322_c3_g3	W9RU96_9ROSA	SubName: Full=Uncharacterized protein {ECO:0000313|EMBL:EXC10714.1};
TRINITY_DN100322_c4_g1	A0A103XLS3_CYNCS	RecName: Full=Auxin-responsive protein {ECO:0000256|RuleBase:RU004549};
TRINITY_DN100322_c5_g1	A0A103YAL9_CYNCS	SubName: Full=Uncharacterized protein {ECO:0000313|EMBL:KVI05589.1};
TRINITY_DN100322_c5_g3	A0A103YAL9_CYNCS	SubName: Full=Uncharacterized protein {ECO:0000313|EMBL:KVI05589.1};
TRINITY_DN100323_c3_g2	A0A103XTD6_CYNCS	SubName: Full=ACT domain-containing protein {ECO:0000313|EMBL:KVH96546.1};
TRINITY_DN100323_c3_g4	A0A103XTD6_CYNCS	SubName: Full=ACT domain-containing protein {ECO:0000313|EMBL:KVH96546.1};
TRINITY_DN100324_c1_g1	A0A118K4V0_CYNCS	SubName: Full=Disease resistance protein {ECO:0000313|EMBL:KVI08098.1};
TRINITY_DN100324_c1_g2	A0A103YE30_CYNCS	RecName: Full=S-acyltransferase {ECO:0000256|RuleBase:RU079119}; EC=2.3.1.225 {ECO:0000256|RuleBase:RU079119}; AltName: Full=Palmitoyltransferase {ECO:0000256|RuleBase:RU079119};
TRINITY_DN100324_c1_g4	A0A103XDF4_CYNCS	SubName: Full=Disease resistance protein {ECO:0000313|EMBL:KVH88708.1};
TRINITY_DN100326_c1_g2	A0A251SKX9_HELAN	RecName: Full=Katanin p60 ATPase-containing subunit A1 {ECO:0000256|HAMAP-Rule:MF_03023}; Short=Katanin p60 subunit A1 {ECO:0000256|HAMAP-Rule:MF_03023}; EC=3.6.4.3 {ECO:0000256|HAMAP-Rule:MF_03023}; AltName: Full=p60 katanin {ECO:0000256|HAMAP-Rule:MF_03023};
TRINITY_DN100326_c1_g3	A0A251SKX9_HELAN	RecName: Full=Katanin p60 ATPase-containing subunit A1 {ECO:0000256|HAMAP-Rule:MF_03023}; Short=Katanin p60 subunit A1 {ECO:0000256|HAMAP-Rule:MF_03023}; EC=3.6.4.3 {ECO:0000256|HAMAP-Rule:MF_03023}; AltName: Full=p60 katanin {ECO:0000256|HAMAP-Rule:MF_03023};
TRINITY_DN100326_c1_g4	A0A251UUQ7_HELAN	RecName: Full=Katanin p60 ATPase-containing subunit A1 {ECO:0000256|HAMAP-Rule:MF_03023}; Short=Katanin p60 subunit A1 {ECO:0000256|HAMAP-Rule:MF_03023}; EC=3.6.4.3 {ECO:0000256|HAMAP-Rule:MF_03023}; AltName: Full=p60 katanin {ECO:0000256|HAMAP-Rule:MF_03023};
TRINITY_DN100326_c2_g1	A0A103XQL2_CYNCS	SubName: Full=Armadillo-like helical {ECO:0000313|EMBL:KVH95093.1};
TRINITY_DN100326_c3_g1	A0A103YC39_CYNCS	SubName: Full=Pentatricopeptide repeat-containing protein {ECO:0000313|EMBL:KVI06365.1};
TRINITY_DN100326_c3_g3	A0A103XJ12_CYNCS	SubName: Full=Armadillo-type fold {ECO:0000313|EMBL:KVH91665.1};
TRINITY_DN100326_c3_g4	A0A103YC39_CYNCS	SubName: Full=Pentatricopeptide repeat-containing protein {ECO:0000313|EMBL:KVI06365.1};
TRINITY_DN100327_c0_g1	A0A1D1YHW5_9ARAE	SubName: Full=Cytochrome c oxidase subunit 6A, mitochondrial {ECO:0000313|EMBL:JAT54230.1}; Flags: Fragment;
TRINITY_DN100327_c1_g1	A0A1D1YHW5_9ARAE	SubName: Full=Cytochrome c oxidase subunit 6A, mitochondrial {ECO:0000313|EMBL:JAT54230.1}; Flags: Fragment;
TRINITY_DN100327_c1_g3	A0A1D1YHW5_9ARAE	SubName: Full=Cytochrome c oxidase subunit 6A, mitochondrial {ECO:0000313|EMBL:JAT54230.1}; Flags: Fragment;
TRINITY_DN100327_c1_g4	A0A1D1YHW5_9ARAE	SubName: Full=Cytochrome c oxidase subunit 6A, mitochondrial {ECO:0000313|EMBL:JAT54230.1}; Flags: Fragment;
TRINITY_DN100328_c0_g1	A0A1D1Z6U7_9ARAE	SubName: Full=Calmodulin {ECO:0000313|EMBL:JAT62596.1};
TRINITY_DN100328_c0_g2	A0A1U8E7Q0_CAPAN	SubName: Full=calmodulin-2/4-like {ECO:0000313|RefSeq:XP_016543238.1};
TRINITY_DN100329_c0_g1	F2CW23_HORVV	SubName: Full=Predicted protein {ECO:0000313|EMBL:BAJ87044.1};
TRINITY_DN100330_c2_g1	A0A251SIY1_HELAN	SubName: Full=Uncharacterized protein {ECO:0000313|EMBL:OTF98235.1};
TRINITY_DN100330_c2_g2	A0A251SIY1_HELAN	SubName: Full=Uncharacterized protein {ECO:0000313|EMBL:OTF98235.1};
TRINITY_DN100330_c2_g3	A0A118JT97_CYNCS	SubName: Full=VQ-like protein {ECO:0000313|EMBL:KVH89529.1};
TRINITY_DN100331_c2_g1	A0A103YHM0_CYNCS	SubName: Full=Uncharacterized protein {ECO:0000313|EMBL:KVI09259.1};
TRINITY_DN100331_c2_g2	A0A124SF79_CYNCS	SubName: Full=Uncharacterized protein {ECO:0000313|EMBL:KVI02416.1};
TRINITY_DN100331_c2_g4	A0A103XLG5_CYNCS	SubName: Full=Arfaptin homology (AH) domain/BAR domain-containing protein {ECO:0000313|EMBL:KVH92858.1};
TRINITY_DN100331_c2_g9	A0A118JU62_CYNCS	SubName: Full=Pex19 protein {ECO:0000313|EMBL:KVH91944.1};
TRINITY_DN100332_c0_g1	A0A1D1YRT6_9ARAE	SubName: Full=40S ribosomal protein S23 {ECO:0000313|EMBL:JAT57329.1}; Flags: Fragment;
TRINITY_DN100332_c0_g3	A0A0D6QU27_ARACU	SubName: Full=Uncharacterized protein {ECO:0000313|EMBL:JAG94029.1};
TRINITY_DN100332_c0_g4	I3S7M5_MEDTR	SubName: Full=Uncharacterized protein {ECO:0000313|EMBL:AFK36267.1};
TRINITY_DN100332_c0_g5	A0A1D1YRT6_9ARAE	SubName: Full=40S ribosomal protein S23 {ECO:0000313|EMBL:JAT57329.1}; Flags: Fragment;
TRINITY_DN100333_c1_g1	A0A124SID1_CYNCS	SubName: Full=HAS subgroup {ECO:0000313|EMBL:KVI12301.1};
TRINITY_DN100333_c1_g3	A0A124SID1_CYNCS	SubName: Full=HAS subgroup {ECO:0000313|EMBL:KVI12301.1};
TRINITY_DN100333_c1_g4	A0A118JVS4_CYNCS	SubName: Full=Uncharacterized protein {ECO:0000313|EMBL:KVH94224.1};
TRINITY_DN100333_c1_g5	A0A103Y7A0_CYNCS	SubName: Full=HAS subgroup {ECO:0000313|EMBL:KVI03805.1}; Flags: Fragment;
TRINITY_DN100333_c1_g8	A0A124SID1_CYNCS	SubName: Full=HAS subgroup {ECO:0000313|EMBL:KVI12301.1};
TRINITY_DN100335_c0_g1	A0A097NUC5_9ASTR	RecName: Full=S-adenosylmethionine synthase {ECO:0000256|RuleBase:RU000541}; EC=2.5.1.6 {ECO:0000256|RuleBase:RU000541}; Flags: Fragment;
TRINITY_DN100335_c0_g2	A0A124SGU8_CYNCS	SubName: Full=DNA-binding WRKY {ECO:0000313|EMBL:KVI07546.1};
TRINITY_DN100336_c3_g1	A0A103YK52_CYNCS	SubName: Full=Isopenicillin N synthase {ECO:0000313|EMBL:KVI10557.1};
TRINITY_DN100336_c3_g2	A0A103YK52_CYNCS	SubName: Full=Isopenicillin N synthase {ECO:0000313|EMBL:KVI10557.1};
TRINITY_DN100336_c3_g3	A0A124SGV9_CYNCS	SubName: Full=Uncharacterized protein {ECO:0000313|EMBL:KVI07636.1};
TRINITY_DN100336_c3_g5	A0A124SGV9_CYNCS	SubName: Full=Uncharacterized protein {ECO:0000313|EMBL:KVI07636.1};
TRINITY_DN100338_c1_g1	A0A1D1XKX9_9ARAE	SubName: Full=Membrane protein TMS1 {ECO:0000313|EMBL:JAT43032.1}; Flags: Fragment;
TRINITY_DN100339_c7_g1	Q6F4I4_ZINVI	SubName: Full=Glutathione reductase {ECO:0000313|EMBL:BAD27394.1}; EC=1.8.1.7 {ECO:0000313|EMBL:BAD27394.1};
TRINITY_DN100339_c8_g2	A0A103Y5E4_CYNCS	SubName: Full=Pentatricopeptide repeat-containing protein {ECO:0000313|EMBL:KVI02832.1};
TRINITY_DN100339_c8_g7	A0A251SV86_HELAN	SubName: Full=Putative zinc finger, CCHC-type, Ribonuclease H-like domain, GAG-pre-integrase domain protein {ECO:0000313|EMBL:OTG02614.1};
TRINITY_DN100341_c0_g1	A0A068UDG4_COFCA	SubName: Full=Uncharacterized protein {ECO:0000313|EMBL:CDP06307.1};
TRINITY_DN100341_c0_g2	A0A068UDG4_COFCA	SubName: Full=Uncharacterized protein {ECO:0000313|EMBL:CDP06307.1};
TRINITY_DN100341_c1_g1	A0A103Y1Z8_CYNCS	SubName: Full=Concanavalin A-like lectin/glucanase, subgroup {ECO:0000313|EMBL:KVI01049.1}; Flags: Fragment;
TRINITY_DN100341_c2_g2	A0A251S892_HELAN	SubName: Full=Putative harbinger transposase-derived protein {ECO:0000313|EMBL:OTF95057.1};
TRINITY_DN100342_c0_g1	A0A1D1YZL8_9ARAE	RecName: Full=Serine/threonine-protein phosphatase {ECO:0000256|RuleBase:RU004273}; EC=3.1.3.16 {ECO:0000256|RuleBase:RU004273};
TRINITY_DN100342_c1_g1	A0A1D1YZL8_9ARAE	RecName: Full=Serine/threonine-protein phosphatase {ECO:0000256|RuleBase:RU004273}; EC=3.1.3.16 {ECO:0000256|RuleBase:RU004273};
TRINITY_DN100343_c0_g1	A0A1D1Y509_9ARAE	RecName: Full=Guanosine nucleotide diphosphate dissociation inhibitor {ECO:0000256|RuleBase:RU363124};
TRINITY_DN100343_c0_g2	A0A1D1Y509_9ARAE	RecName: Full=Guanosine nucleotide diphosphate dissociation inhibitor {ECO:0000256|RuleBase:RU363124};
TRINITY_DN100344_c0_g1	A0A118JXV3_CYNCS	SubName: Full=Bet v I domain-containing protein {ECO:0000313|EMBL:KVH97646.1};
TRINITY_DN100344_c2_g1	A0A251VEG8_HELAN	SubName: Full=Putative RING/FYVE/PHD zinc finger superfamily protein {ECO:0000313|EMBL:OTG33824.1};
TRINITY_DN100344_c2_g5	A0A251VEG8_HELAN	SubName: Full=Putative RING/FYVE/PHD zinc finger superfamily protein {ECO:0000313|EMBL:OTG33824.1};
TRINITY_DN100345_c1_g2	A0A103WSH2_CYNCS	SubName: Full=Uncharacterized protein {ECO:0000313|EMBL:KVH77700.1};
TRINITY_DN100345_c1_g3	A0A103WSH2_CYNCS	SubName: Full=Uncharacterized protein {ECO:0000313|EMBL:KVH77700.1};
TRINITY_DN100346_c0_g2	A0A251RMR4_HELAN	SubName: Full=Putative 26S proteasome regulatory subunit S2 1A {ECO:0000313|EMBL:OTF85626.1};
TRINITY_DN100346_c0_g3	A0A251RMR4_HELAN	SubName: Full=Putative 26S proteasome regulatory subunit S2 1A {ECO:0000313|EMBL:OTF85626.1};
TRINITY_DN100347_c2_g1	A0A251T5N2_HELAN	SubName: Full=Putative reverse transcriptase domain-containing protein {ECO:0000313|EMBL:OTG05221.1};
TRINITY_DN100347_c2_g2	A0A251T5N2_HELAN	SubName: Full=Putative reverse transcriptase domain-containing protein {ECO:0000313|EMBL:OTG05221.1};
TRINITY_DN100348_c1_g1	A0A251T5N2_HELAN	SubName: Full=Putative reverse transcriptase domain-containing protein {ECO:0000313|EMBL:OTG05221.1};
TRINITY_DN100348_c2_g1	A0A251T5N2_HELAN	SubName: Full=Putative reverse transcriptase domain-containing protein {ECO:0000313|EMBL:OTG05221.1};
TRINITY_DN100348_c3_g1	A0A251T5N2_HELAN	SubName: Full=Putative reverse transcriptase domain-containing protein {ECO:0000313|EMBL:OTG05221.1};
TRINITY_DN100348_c3_g2	A0A251T5N2_HELAN	SubName: Full=Putative reverse transcriptase domain-containing protein {ECO:0000313|EMBL:OTG05221.1};
TRINITY_DN100348_c3_g3	A0A251T5N2_HELAN	SubName: Full=Putative reverse transcriptase domain-containing protein {ECO:0000313|EMBL:OTG05221.1};
TRINITY_DN100348_c3_g4	A0A251UC17_HELAN	SubName: Full=Putative ribonuclease H-like domain, Chromo domain-like protein {ECO:0000313|EMBL:OTG20885.1};
TRINITY_DN100349_c0_g2	A0A0B0P8N6_GOSAR	SubName: Full=Aldo-keto reductase family 4 member C9 {ECO:0000313|EMBL:KHG23083.1};
TRINITY_DN100349_c0_g3	A0A196SGG9_BLAHN	SubName: Full=Aldo-keto reductase {ECO:0000313|EMBL:OAO16155.1};
TRINITY_DN100349_c0_g4	A0A0D3BR39_BRAOL	SubName: Full=Uncharacterized protein {ECO:0000313|EnsemblPlants:Bo4g030150.1};
TRINITY_DN100349_c0_g5	A0A059LCR4_9CHLO	SubName: Full=Uncharacterized protein {ECO:0000313|EMBL:KDD72083.1}; Flags: Fragment;
TRINITY_DN100350_c0_g2	U5CXL6_AMBTC	SubName: Full=Uncharacterized protein {ECO:0000313|EMBL:ERM98543.1}; Flags: Fragment;
TRINITY_DN100351_c3_g1	A0A103XEI7_CYNCS	SubName: Full=Uncharacterized protein {ECO:0000313|EMBL:KVH89295.1};
TRINITY_DN100351_c3_g2	A0A124SF21_CYNCS	SubName: Full=F-box domain, cyclin-like protein {ECO:0000313|EMBL:KVI01828.1};
TRINITY_DN100351_c3_g3	A0A124SF21_CYNCS	SubName: Full=F-box domain, cyclin-like protein {ECO:0000313|EMBL:KVI01828.1};
TRINITY_DN100352_c0_g1	A0A251VSM1_HELAN	SubName: Full=Putative ABC transporter ABCE, Iron-sulfur binding protein LdpA {ECO:0000313|EMBL:OTG38558.1};
TRINITY_DN100353_c0_g1	A0A118JTS6_CYNCS	SubName: Full=Translocation protein Sec62 {ECO:0000313|EMBL:KVH90367.1};
TRINITY_DN100353_c0_g3	A0A118JTS6_CYNCS	SubName: Full=Translocation protein Sec62 {ECO:0000313|EMBL:KVH90367.1};
TRINITY_DN100353_c0_g5	A0A118JV18_CYNCS	SubName: Full=Uncharacterized protein {ECO:0000313|EMBL:KVH92964.1};
TRINITY_DN100354_c4_g2	A0A103XGI6_CYNCS	SubName: Full=Uncharacterized protein {ECO:0000313|EMBL:KVH90318.1}; Flags: Fragment;
TRINITY_DN100354_c4_g6	A0A124SGD7_CYNCS	SubName: Full=Uncharacterized protein {ECO:0000313|EMBL:KVI06061.1}; Flags: Fragment;
TRINITY_DN100355_c1_g1	A0A1E5UWZ5_9POAL	SubName: Full=Uncharacterized protein {ECO:0000313|EMBL:OEL17295.1};
TRINITY_DN100355_c2_g1	A0A251V2A6_HELAN	SubName: Full=Putative harbinger transposase-derived protein {ECO:0000313|EMBL:OTG28751.1};
TRINITY_DN100355_c2_g2	A0A251TTJ4_HELAN	SubName: Full=Putative harbinger transposase-derived protein {ECO:0000313|EMBL:OTG14467.1};
TRINITY_DN100355_c2_g6	A0A251UC73_HELAN	SubName: Full=Putative harbinger transposase-derived protein {ECO:0000313|EMBL:OTG20372.1};
TRINITY_DN100355_c2_g7	A0A251UC73_HELAN	SubName: Full=Putative harbinger transposase-derived protein {ECO:0000313|EMBL:OTG20372.1};
TRINITY_DN100356_c0_g1	A0A251TZF3_HELAN	SubName: Full=Putative allene oxide synthase {ECO:0000313|EMBL:OTG16159.1};
TRINITY_DN100356_c1_g1	A0A103XWX6_CYNCS	SubName: Full=Cytochrome P450 {ECO:0000313|EMBL:KVH98370.1};
TRINITY_DN100356_c1_g2	A0A124SCB6_CYNCS	SubName: Full=Helicase, C-terminal {ECO:0000313|EMBL:KVH93280.1};
TRINITY_DN100356_c1_g3	A0A103XH12_CYNCS	SubName: Full=Protein virilizer {ECO:0000313|EMBL:KVH90545.1};
TRINITY_DN100357_c0_g1	A0A251UND5_HELAN	RecName: Full=Phospholipid-transporting ATPase {ECO:0000256|RuleBase:RU362033}; EC=3.6.3.1 {ECO:0000256|RuleBase:RU362033};
TRINITY_DN100357_c0_g2	A0A251VCM6_HELAN	RecName: Full=Phospholipid-transporting ATPase {ECO:0000256|RuleBase:RU362033}; EC=3.6.3.1 {ECO:0000256|RuleBase:RU362033};
TRINITY_DN100357_c0_g3	A0A251VCM6_HELAN	RecName: Full=Phospholipid-transporting ATPase {ECO:0000256|RuleBase:RU362033}; EC=3.6.3.1 {ECO:0000256|RuleBase:RU362033};
TRINITY_DN100357_c1_g1	A0A103Y7S9_CYNCS	SubName: Full=Major facilitator superfamily domain, general substrate transporter {ECO:0000313|EMBL:KVI04100.1};
TRINITY_DN100357_c1_g2	A0A118K4H9_CYNCS	SubName: Full=BolA protein {ECO:0000313|EMBL:KVI07558.1};
TRINITY_DN100358_c0_g2	A0A1D1YTE0_9ARAE	SubName: Full=T-complex protein 1 subunit alpha {ECO:0000313|EMBL:JAT57933.1};
TRINITY_DN100358_c0_g6	A0A103Y6H9_CYNCS	RecName: Full=T-complex protein 1 subunit delta {ECO:0000256|RuleBase:RU004192};
TRINITY_DN100358_c0_g7	A0A103Y6H9_CYNCS	RecName: Full=T-complex protein 1 subunit delta {ECO:0000256|RuleBase:RU004192};
TRINITY_DN100358_c0_g8	A0A103Y6H9_CYNCS	RecName: Full=T-complex protein 1 subunit delta {ECO:0000256|RuleBase:RU004192};
TRINITY_DN100359_c0_g1	A0A024UVJ6_9STRA	RecName: Full=Branched-chain-amino-acid aminotransferase {ECO:0000256|RuleBase:RU004517}; EC=2.6.1.42 {ECO:0000256|RuleBase:RU004517};
TRINITY_DN100361_c0_g1	A0A103YJ04_CYNCS	SubName: Full=Leucine-rich repeat-containing protein {ECO:0000313|EMBL:KVI09969.1};
TRINITY_DN100362_c3_g1	A0A0D3BDD9_BRAOL	SubName: Full=Uncharacterized protein {ECO:0000313|EnsemblPlants:Bo3g084400.1};
TRINITY_DN100362_c3_g11	A0A2I4GFC8_9ROSI	SubName: Full=uncharacterized protein LOC109007390 {ECO:0000313|RefSeq:XP_018842595.1};
TRINITY_DN100362_c3_g5	A0A1D5VBI7_WHEAT	SubName: Full=Uncharacterized protein {ECO:0000313|EnsemblPlants:TRIAE_CS42_3AL_TGACv1_195394_AA0649050.1};
TRINITY_DN100362_c3_g6	Q2QPL7_ORYSJ	SubName: Full=Retrotransposon protein, putative, Ty1-copia subclass {ECO:0000313|EMBL:ABA99232.1};
TRINITY_DN100362_c3_g7	A0A118K1F2_CYNCS	SubName: Full=Uncharacterized protein {ECO:0000313|EMBL:KVI02788.1};
TRINITY_DN100363_c1_g1	A0A251VLX2_HELAN	SubName: Full=Putative chalcone-flavanone isomerase family protein {ECO:0000313|EMBL:OTG36022.1};
TRINITY_DN100363_c1_g2	A0A118K277_CYNCS	SubName: Full=Chalcone isomerase {ECO:0000313|EMBL:KVI03948.1}; Flags: Fragment;
TRINITY_DN100363_c2_g1	A0A118JYL1_CYNCS	SubName: Full=Uncharacterized protein {ECO:0000313|EMBL:KVH98291.1};
TRINITY_DN100363_c3_g1	A0A118K606_CYNCS	SubName: Full=Zinc finger, RING/FYVE/PHD-type {ECO:0000313|EMBL:KVI09930.1};
TRINITY_DN100364_c1_g1	A0A103PTH6_CYNCS	SubName: Full=Glycoside hydrolase, catalytic domain-containing protein {ECO:0000313|EMBL:KVG36940.1};
TRINITY_DN100364_c1_g2	A0A103PTH6_CYNCS	SubName: Full=Glycoside hydrolase, catalytic domain-containing protein {ECO:0000313|EMBL:KVG36940.1};
TRINITY_DN100364_c1_g3	A0A103PTH6_CYNCS	SubName: Full=Glycoside hydrolase, catalytic domain-containing protein {ECO:0000313|EMBL:KVG36940.1};
TRINITY_DN100364_c1_g4	A0A103PTH6_CYNCS	SubName: Full=Glycoside hydrolase, catalytic domain-containing protein {ECO:0000313|EMBL:KVG36940.1};
TRINITY_DN100365_c0_g1	A0A1D1Z5Z1_9ARAE	SubName: Full=40S ribosomal protein S20 {ECO:0000313|EMBL:JAT62305.1};
TRINITY_DN100365_c1_g2	A0A1D1Z5Z1_9ARAE	SubName: Full=40S ribosomal protein S20 {ECO:0000313|EMBL:JAT62305.1};
TRINITY_DN100365_c1_g4	A0A1J3HTU6_NOCCA	SubName: Full=Uncharacterized protein {ECO:0000313|EMBL:JAU71077.1}; Flags: Fragment;
TRINITY_DN100366_c1_g1	A0A103XD71_CYNCS	SubName: Full=Calcium-binding EF-hand {ECO:0000313|EMBL:KVH88577.1};
TRINITY_DN100366_c3_g1	A0A124SG02_CYNCS	SubName: Full=Non-heme dioxygenase N-terminal domain-containing protein {ECO:0000313|EMBL:KVI04843.1};
TRINITY_DN100366_c3_g3	A0A124SG02_CYNCS	SubName: Full=Non-heme dioxygenase N-terminal domain-containing protein {ECO:0000313|EMBL:KVI04843.1};
TRINITY_DN100368_c5_g1	A0A118JX97_CYNCS	SubName: Full=Cytochrome P450 {ECO:0000313|EMBL:KVH95862.1};
TRINITY_DN100368_c5_g5	A0A103XZF9_CYNCS	SubName: Full=Uncharacterized protein family UPF0503 {ECO:0000313|EMBL:KVH99728.1};
TRINITY_DN100368_c5_g7	A0A103Y567_CYNCS	SubName: Full=Homeobox, conserved site-containing protein {ECO:0000313|EMBL:KVI02744.1};
TRINITY_DN100369_c1_g1	A0A251UJI9_HELAN	SubName: Full=Putative F-box domain-containing protein {ECO:0000313|EMBL:OTG23537.1};
TRINITY_DN100369_c2_g1	A0A251TSH0_HELAN	SubName: Full=Putative F-box domain-containing protein {ECO:0000313|EMBL:OTG13683.1};
TRINITY_DN100369_c2_g2	A0A251UKM1_HELAN	SubName: Full=Putative F-box domain-containing protein {ECO:0000313|EMBL:OTG23609.1};
TRINITY_DN100369_c2_g3	A0A251UKM1_HELAN	SubName: Full=Putative F-box domain-containing protein {ECO:0000313|EMBL:OTG23609.1};
TRINITY_DN100369_c2_g4	A0A251UC10_HELAN	SubName: Full=Putative F-box domain-containing protein {ECO:0000313|EMBL:OTG19821.1};
TRINITY_DN100369_c2_g5	A0A251ULA6_HELAN	SubName: Full=Putative F-box domain-containing protein {ECO:0000313|EMBL:OTG23542.1};
TRINITY_DN100369_c2_g7	A0A251UKM1_HELAN	SubName: Full=Putative F-box domain-containing protein {ECO:0000313|EMBL:OTG23609.1};
TRINITY_DN100370_c5_g1	M0SGS3_MUSAM	RecName: Full=Protein disulfide-isomerase {ECO:0000256|RuleBase:RU361130}; EC=5.3.4.1 {ECO:0000256|RuleBase:RU361130};
TRINITY_DN100371_c1_g2	A0A103YIN6_CYNCS	SubName: Full=Barwin-like endoglucanase {ECO:0000313|EMBL:KVI09829.1};
TRINITY_DN100371_c1_g5	A0A103YMU5_CYNCS	SubName: Full=Barwin-like endoglucanase {ECO:0000313|EMBL:KVI11948.1};
TRINITY_DN100371_c1_g7	A0A103YMU5_CYNCS	SubName: Full=Barwin-like endoglucanase {ECO:0000313|EMBL:KVI11948.1};
TRINITY_DN100371_c2_g1	A0A1B1V008_CARTI	RecName: Full=Glycosyltransferase {ECO:0000256|RuleBase:RU362057}; EC=2.4.1.- {ECO:0000256|RuleBase:RU362057};
TRINITY_DN100371_c2_g3	A0A1B1V008_CARTI	RecName: Full=Glycosyltransferase {ECO:0000256|RuleBase:RU362057}; EC=2.4.1.- {ECO:0000256|RuleBase:RU362057};
TRINITY_DN100372_c1_g1	A0A118JRN4_CYNCS	SubName: Full=Uncharacterized protein {ECO:0000313|EMBL:KVH87849.1};
TRINITY_DN100372_c1_g3	A0A251RUA3_HELAN	SubName: Full=Putative cofactor assembly of complex C {ECO:0000313|EMBL:OTF86449.1};
TRINITY_DN100372_c2_g1	A0A251SJQ2_HELAN	SubName: Full=Uncharacterized protein {ECO:0000313|EMBL:OTF99076.1};
TRINITY_DN100372_c2_g6	A0A118JX17_CYNCS	SubName: Full=CCT domain-containing protein {ECO:0000313|EMBL:KVH96294.1};
TRINITY_DN100373_c0_g1	C4J0J2_MAIZE	SubName: Full=Uncharacterized protein {ECO:0000313|EMBL:ACR34692.1};
TRINITY_DN100373_c0_g2	A0A0C9S4J3_9SPER	SubName: Full=TSA: Wollemia nobilis Ref_Wollemi_Transcript_13888_3353 transcribed RNA sequence {ECO:0000313|EMBL:JAG86962.1};
TRINITY_DN100373_c0_g3	A0A176VSJ2_MARPO	RecName: Full=Coatomer subunit beta {ECO:0000256|PIRNR:PIRNR005727}; AltName: Full=Beta-coat protein {ECO:0000256|PIRNR:PIRNR005727};
TRINITY_DN100373_c0_g4	A0A178UXB8_ARATH	SubName: Full=Uncharacterized protein {ECO:0000313|EMBL:OAO97744.1};
TRINITY_DN100373_c0_g5	A0A0C9S4J3_9SPER	SubName: Full=TSA: Wollemia nobilis Ref_Wollemi_Transcript_13888_3353 transcribed RNA sequence {ECO:0000313|EMBL:JAG86962.1};
TRINITY_DN100374_c2_g2	A0A251TXS7_HELAN	SubName: Full=Uncharacterized protein {ECO:0000313|EMBL:OTG15714.1};
TRINITY_DN100374_c2_g3	A0A251TXS7_HELAN	SubName: Full=Uncharacterized protein {ECO:0000313|EMBL:OTG15714.1};
TRINITY_DN100374_c2_g4	A0A251TXS7_HELAN	SubName: Full=Uncharacterized protein {ECO:0000313|EMBL:OTG15714.1};
TRINITY_DN100374_c3_g1	A0A124SCL8_CYNCS	RecName: Full=Peptidylprolyl isomerase {ECO:0000256|PROSITE-ProRule:PRU00277}; EC=5.2.1.8 {ECO:0000256|PROSITE-ProRule:PRU00277};
TRINITY_DN100374_c3_g2	A0A251TXS7_HELAN	SubName: Full=Uncharacterized protein {ECO:0000313|EMBL:OTG15714.1};
TRINITY_DN100374_c3_g3	A0A124SCL8_CYNCS	RecName: Full=Peptidylprolyl isomerase {ECO:0000256|PROSITE-ProRule:PRU00277}; EC=5.2.1.8 {ECO:0000256|PROSITE-ProRule:PRU00277};
TRINITY_DN100374_c3_g4	A0A0D2PUK2_GOSRA	SubName: Full=Uncharacterized protein {ECO:0000313|EMBL:KJB10484.1};
TRINITY_DN100375_c0_g2	A0A251SJH6_HELAN	SubName: Full=Putative DEAD/DEAH box helicase, putative {ECO:0000313|EMBL:OTF98977.1};
TRINITY_DN100375_c0_g4	A0A251SJH6_HELAN	SubName: Full=Putative DEAD/DEAH box helicase, putative {ECO:0000313|EMBL:OTF98977.1};
TRINITY_DN100376_c0_g1	A0A0M0JND1_9EUKA	SubName: Full=Inositol-3-phosphate synthase {ECO:0000313|EMBL:KOO27975.1};
TRINITY_DN100377_c0_g1	G5AE04_PHYSP	RecName: Full=Eukaryotic translation initiation factor 3 subunit I {ECO:0000256|HAMAP-Rule:MF_03008, ECO:0000256|SAAS:SAAS00338492}; Short=eIF3i {ECO:0000256|HAMAP-Rule:MF_03008};
TRINITY_DN100377_c0_g2	G5AE04_PHYSP	RecName: Full=Eukaryotic translation initiation factor 3 subunit I {ECO:0000256|HAMAP-Rule:MF_03008, ECO:0000256|SAAS:SAAS00338492}; Short=eIF3i {ECO:0000256|HAMAP-Rule:MF_03008};
TRINITY_DN100379_c0_g1	A0A103YEB2_CYNCS	SubName: Full=NUDIX hydrolase domain-like protein {ECO:0000313|EMBL:KVI07527.1};
TRINITY_DN100380_c0_g1	D8RRH1_SELML	SubName: Full=Uncharacterized protein {ECO:0000313|EMBL:EFJ25241.1}; Flags: Fragment;
TRINITY_DN100380_c0_g2	A0A118K766_CYNCS	SubName: Full=Uncharacterized protein {ECO:0000313|EMBL:KVI11758.1};
TRINITY_DN100380_c0_g3	D8RRH1_SELML	SubName: Full=Uncharacterized protein {ECO:0000313|EMBL:EFJ25241.1}; Flags: Fragment;
TRINITY_DN100380_c0_g4	D8RRH1_SELML	SubName: Full=Uncharacterized protein {ECO:0000313|EMBL:EFJ25241.1}; Flags: Fragment;
TRINITY_DN100380_c0_g5	D8RRH1_SELML	SubName: Full=Uncharacterized protein {ECO:0000313|EMBL:EFJ25241.1}; Flags: Fragment;
TRINITY_DN100380_c0_g6	A0A118K766_CYNCS	SubName: Full=Uncharacterized protein {ECO:0000313|EMBL:KVI11758.1};
TRINITY_DN100381_c0_g1	A0A103Y571_CYNCS	SubName: Full=Cyclophilin-like peptidyl-prolyl cis-trans isomerase domain-containing protein {ECO:0000313|EMBL:KVI02727.1};
TRINITY_DN100381_c0_g3	A0A103Y571_CYNCS	SubName: Full=Cyclophilin-like peptidyl-prolyl cis-trans isomerase domain-containing protein {ECO:0000313|EMBL:KVI02727.1};
TRINITY_DN100382_c2_g1	A0A251S8I6_HELAN	SubName: Full=Uncharacterized protein {ECO:0000313|EMBL:OTF95166.1};
TRINITY_DN100382_c2_g3	A0A251S8I6_HELAN	SubName: Full=Uncharacterized protein {ECO:0000313|EMBL:OTF95166.1};
TRINITY_DN100382_c3_g1	A0A103YBM6_CYNCS	SubName: Full=RNA-induced silencing complex, nuclease component Tudor-SN {ECO:0000313|EMBL:KVI06127.1};
TRINITY_DN100382_c3_g2	A0A103YBM6_CYNCS	SubName: Full=RNA-induced silencing complex, nuclease component Tudor-SN {ECO:0000313|EMBL:KVI06127.1};
TRINITY_DN100382_c3_g3	A0A103YBM6_CYNCS	SubName: Full=RNA-induced silencing complex, nuclease component Tudor-SN {ECO:0000313|EMBL:KVI06127.1};
TRINITY_DN100382_c3_g4	A0A103YBM6_CYNCS	SubName: Full=RNA-induced silencing complex, nuclease component Tudor-SN {ECO:0000313|EMBL:KVI06127.1};
TRINITY_DN100383_c1_g1	A0A118JTN7_CYNCS	SubName: Full=Late embryogenesis abundant protein, LEA-14 {ECO:0000313|EMBL:KVH89907.1};
TRINITY_DN100383_c4_g1	A0A103XDJ7_CYNCS	SubName: Full=Uncharacterized protein {ECO:0000313|EMBL:KVH88744.1};
TRINITY_DN100383_c4_g3	A0A161XIZ6_DAUCA	SubName: Full=Uncharacterized protein {ECO:0000313|EMBL:KZN07169.1};
TRINITY_DN100383_c4_g5	V7CMJ7_PHAVU	SubName: Full=Uncharacterized protein {ECO:0000313|EMBL:ESW31359.1};
TRINITY_DN100384_c1_g2	A0A124SGL3_CYNCS	SubName: Full=Histidine phosphatase superfamily, clade-1 {ECO:0000313|EMBL:KVI06778.1};
TRINITY_DN100384_c1_g4	A0A103Y476_CYNCS	SubName: Full=Uncharacterized protein {ECO:0000313|EMBL:KVI02228.1};
TRINITY_DN100385_c1_g1	A0A251UH18_HELAN	SubName: Full=Putative ribonuclease H-like domain-containing protein {ECO:0000313|EMBL:OTG22667.1};
TRINITY_DN100385_c1_g4	A0A251UH18_HELAN	SubName: Full=Putative ribonuclease H-like domain-containing protein {ECO:0000313|EMBL:OTG22667.1};
TRINITY_DN100385_c1_g5	A0A251SE38_HELAN	SubName: Full=Uncharacterized protein {ECO:0000313|EMBL:OTF96908.1};
TRINITY_DN100385_c3_g1	A0A118JUZ1_CYNCS	SubName: Full=Homeodomain-like protein {ECO:0000313|EMBL:KVH93262.1};
TRINITY_DN100385_c3_g2	A0A103Y3Q9_CYNCS	SubName: Full=Uncharacterized protein {ECO:0000313|EMBL:KVI01985.1};
TRINITY_DN100385_c3_g3	A0A118K6I9_CYNCS	SubName: Full=Homeodomain-like protein {ECO:0000313|EMBL:KVI10743.1};
TRINITY_DN100385_c3_g5	A0A118JUZ1_CYNCS	SubName: Full=Homeodomain-like protein {ECO:0000313|EMBL:KVH93262.1};
TRINITY_DN100386_c1_g1	A0A103XWM4_CYNCS	RecName: Full=Ferrochelatase {ECO:0000256|RuleBase:RU000607}; EC=4.99.1.1 {ECO:0000256|RuleBase:RU000607};
TRINITY_DN100386_c1_g5	A0A103XIR3_CYNCS	RecName: Full=Ferrochelatase {ECO:0000256|RuleBase:RU000607}; EC=4.99.1.1 {ECO:0000256|RuleBase:RU000607};
TRINITY_DN100386_c1_g6	A0A103XWM4_CYNCS	RecName: Full=Ferrochelatase {ECO:0000256|RuleBase:RU000607}; EC=4.99.1.1 {ECO:0000256|RuleBase:RU000607};
TRINITY_DN100387_c5_g2	A0A124SDS7_CYNCS	SubName: Full=Lipase, GDSL {ECO:0000313|EMBL:KVH97900.1};
TRINITY_DN100387_c5_g4	A0A118K2R0_CYNCS	SubName: Full=Uncharacterized protein {ECO:0000313|EMBL:KVI04755.1};
TRINITY_DN100388_c0_g1	A0A118K5S0_CYNCS	SubName: Full=DnaJ domain-containing protein {ECO:0000313|EMBL:KVI09525.1};
TRINITY_DN100389_c1_g1	A0A251SWT2_HELAN	SubName: Full=Putative ypt/Rab-GAP domain of gyp1p superfamily protein {ECO:0000313|EMBL:OTG03154.1};
TRINITY_DN100389_c3_g2	A0A124SEK6_CYNCS	SubName: Full=Rab-GTPase-TBC domain-containing protein {ECO:0000313|EMBL:KVI00333.1};
TRINITY_DN100389_c3_g3	A0A103XHW6_CYNCS	SubName: Full=Uncharacterized protein {ECO:0000313|EMBL:KVH90993.1};
TRINITY_DN100389_c3_g4	A0A124SEK6_CYNCS	SubName: Full=Rab-GTPase-TBC domain-containing protein {ECO:0000313|EMBL:KVI00333.1};
TRINITY_DN100389_c3_g5	A0A103YFQ9_CYNCS	SubName: Full=Uncharacterized protein {ECO:0000313|EMBL:KVI08256.1};
TRINITY_DN100389_c3_g6	A0A124SEK6_CYNCS	SubName: Full=Rab-GTPase-TBC domain-containing protein {ECO:0000313|EMBL:KVI00333.1};
TRINITY_DN100390_c0_g1	Q9ZQW1_WHEAT	SubName: Full=Phosphatidylserine synthase {ECO:0000313|EMBL:AAD10497.1};
TRINITY_DN100390_c0_g2	Q9ZQW1_WHEAT	SubName: Full=Phosphatidylserine synthase {ECO:0000313|EMBL:AAD10497.1};
TRINITY_DN100391_c3_g1	A0A103Y6K1_CYNCS	RecName: Full=Phosphatidylinositol 4-phosphate 5-kinase {ECO:0000256|PIRNR:PIRNR037274}; EC=2.7.1.68 {ECO:0000256|PIRNR:PIRNR037274};
TRINITY_DN100391_c3_g3	A0A103XBF7_CYNCS	SubName: Full=Plus-3 {ECO:0000313|EMBL:KVH87629.1};
TRINITY_DN100392_c3_g1	C6EN94_CARTI	RecName: Full=ATP synthase subunit alpha, chloroplastic {ECO:0000256|HAMAP-Rule:MF_01346}; EC=3.6.3.14 {ECO:0000256|HAMAP-Rule:MF_01346}; AltName: Full=ATP synthase F1 sector subunit alpha {ECO:0000256|HAMAP-Rule:MF_01346}; AltName: Full=F-ATPase subunit alpha {ECO:0000256|HAMAP-Rule:MF_01346};
TRINITY_DN100392_c5_g1	A0A103XH30_CYNCS	SubName: Full=Uncharacterized protein {ECO:0000313|EMBL:KVH90557.1};
TRINITY_DN100392_c5_g2	A0A103XH30_CYNCS	SubName: Full=Uncharacterized protein {ECO:0000313|EMBL:KVH90557.1};
TRINITY_DN100392_c5_g3	A0A103XI69_CYNCS	SubName: Full=PC-Esterase {ECO:0000313|EMBL:KVH91088.1}; Flags: Fragment;
TRINITY_DN100392_c5_g4	A0A103XI69_CYNCS	SubName: Full=PC-Esterase {ECO:0000313|EMBL:KVH91088.1}; Flags: Fragment;
TRINITY_DN100393_c1_g1	A0A251SS07_HELAN	SubName: Full=Putative histone mono-ubiquitination 2 {ECO:0000313|EMBL:OTG01630.1};
TRINITY_DN100394_c1_g1	A0A1U8N924_GOSHI	SubName: Full=RNA-directed DNA polymerase from mobile element jockey-like {ECO:0000313|RefSeq:XP_016734284.1};
TRINITY_DN100394_c1_g4	A0A1U8N924_GOSHI	SubName: Full=RNA-directed DNA polymerase from mobile element jockey-like {ECO:0000313|RefSeq:XP_016734284.1};
TRINITY_DN100395_c1_g1	A0A118K0M6_CYNCS	SubName: Full=Zinc finger, RING/FYVE/PHD-type {ECO:0000313|EMBL:KVI01005.1}; Flags: Fragment;
TRINITY_DN100395_c2_g2	A0A103YHN7_CYNCS	SubName: Full=Uncharacterized protein {ECO:0000313|EMBL:KVI09281.1};
TRINITY_DN100395_c2_g3	A0A103YHN7_CYNCS	SubName: Full=Uncharacterized protein {ECO:0000313|EMBL:KVI09281.1};
TRINITY_DN100395_c3_g1	A0A251TWQ6_HELAN	SubName: Full=Putative EF-Hand 1, calcium-binding site {ECO:0000313|EMBL:OTG15016.1};
TRINITY_DN100395_c3_g2	A0A103XLA7_CYNCS	SubName: Full=Uncharacterized protein {ECO:0000313|EMBL:KVH92821.1};
TRINITY_DN100395_c4_g1	A0A251TB31_HELAN	SubName: Full=Putative NAD+ transporter 2 {ECO:0000313|EMBL:OTG08367.1};
TRINITY_DN100395_c4_g2	A0A251TB31_HELAN	SubName: Full=Putative NAD+ transporter 2 {ECO:0000313|EMBL:OTG08367.1};
TRINITY_DN100395_c6_g1	A0A118JTT5_CYNCS	SubName: Full=Homeobox KN domain-containing protein {ECO:0000313|EMBL:KVH90132.1};
TRINITY_DN100396_c2_g1	A0A251T0Y8_HELAN	SubName: Full=Putative NB-ARC {ECO:0000313|EMBL:OTG04332.1};
TRINITY_DN100396_c2_g2	A0A103XCU5_CYNCS	SubName: Full=Disease resistance protein {ECO:0000313|EMBL:KVH88311.1};
TRINITY_DN100397_c7_g1	A0A103Y5D2_CYNCS	SubName: Full=Concanavalin A-like lectin/glucanase, subgroup {ECO:0000313|EMBL:KVI02825.1};
TRINITY_DN100397_c7_g2	A0A103Y5D2_CYNCS	SubName: Full=Concanavalin A-like lectin/glucanase, subgroup {ECO:0000313|EMBL:KVI02825.1};
TRINITY_DN100397_c8_g1	A0A103YB59_CYNCS	SubName: Full=von Willebrand factor, type A {ECO:0000313|EMBL:KVI05856.1};
TRINITY_DN100397_c8_g2	A0A251TP35_HELAN	SubName: Full=Uncharacterized protein {ECO:0000313|EMBL:OTG12664.1};
TRINITY_DN100397_c8_g3	A0A251U0R3_HELAN	SubName: Full=Putative von Willebrand factor, type A {ECO:0000313|EMBL:OTG16955.1};
TRINITY_DN100398_c1_g1	A0A1D1XS62_9ARAE	RecName: Full=Ribosomal protein L19 {ECO:0000256|RuleBase:RU000574};
TRINITY_DN100399_c1_g1	A0A103XI84_CYNCS	SubName: Full=Malic enzyme, NAD-binding {ECO:0000313|EMBL:KVH91142.1}; Flags: Fragment;
TRINITY_DN100399_c1_g2	B9RDN0_RICCO	RecName: Full=Malic enzyme {ECO:0000256|RuleBase:RU003426};
TRINITY_DN100399_c1_g3	A0A251V194_HELAN	RecName: Full=Malic enzyme {ECO:0000256|RuleBase:RU003426};
TRINITY_DN100400_c0_g1	A0A103YJX7_CYNCS	SubName: Full=Uncharacterized protein {ECO:0000313|EMBL:KVI10387.1};
TRINITY_DN100400_c2_g1	A0A118JSN9_CYNCS	SubName: Full=AP180 N-terminal homology (ANTH) domain-containing protein {ECO:0000313|EMBL:KVH88539.1};
TRINITY_DN100400_c2_g2	A0A103XGC9_CYNCS	SubName: Full=AP180 N-terminal homology (ANTH) domain-containing protein {ECO:0000313|EMBL:KVH90260.1};
TRINITY_DN100400_c2_g3	A0A103XGC9_CYNCS	SubName: Full=AP180 N-terminal homology (ANTH) domain-containing protein {ECO:0000313|EMBL:KVH90260.1};
TRINITY_DN100401_c0_g1	D8U310_VOLCA	SubName: Full=Component of cytosolic 80S ribosome and 40S small subunit {ECO:0000313|EMBL:EFJ45994.1};
TRINITY_DN100401_c1_g1	D8U310_VOLCA	SubName: Full=Component of cytosolic 80S ribosome and 40S small subunit {ECO:0000313|EMBL:EFJ45994.1};
TRINITY_DN100401_c1_g2	F2E7F0_HORVV	SubName: Full=Predicted protein {ECO:0000313|EMBL:BAK03272.1};
TRINITY_DN100401_c1_g3	F2E7F0_HORVV	SubName: Full=Predicted protein {ECO:0000313|EMBL:BAK03272.1};
TRINITY_DN100401_c1_g4	A0A103Y1T5_CYNCS	SubName: Full=Organic solute transporter Ost-alpha {ECO:0000313|EMBL:KVI00957.1};
TRINITY_DN100401_c1_g5	F2E7F0_HORVV	SubName: Full=Predicted protein {ECO:0000313|EMBL:BAK03272.1};
TRINITY_DN100401_c1_g6	F2E7F0_HORVV	SubName: Full=Predicted protein {ECO:0000313|EMBL:BAK03272.1};
TRINITY_DN100401_c1_g7	A0A103Y1T5_CYNCS	SubName: Full=Organic solute transporter Ost-alpha {ECO:0000313|EMBL:KVI00957.1};
TRINITY_DN100401_c1_g8	F2E7F0_HORVV	SubName: Full=Predicted protein {ECO:0000313|EMBL:BAK03272.1};
TRINITY_DN100403_c0_g1	A0A1W0A3S6_9STRA	SubName: Full=DUF323 domain-containing protein {ECO:0000313|EMBL:OQS04917.1};
TRINITY_DN100403_c1_g1	A0A1D1YRC5_9ARAE	SubName: Full=Meiotically up-regulated gene 158 protein {ECO:0000313|EMBL:JAT57159.1};
TRINITY_DN100403_c1_g3	A0A1D1YRC5_9ARAE	SubName: Full=Meiotically up-regulated gene 158 protein {ECO:0000313|EMBL:JAT57159.1};
TRINITY_DN100405_c0_g1	A0A251V712_HELAN	SubName: Full=Putative YTH domain-containing protein {ECO:0000313|EMBL:OTG30742.1};
TRINITY_DN100405_c0_g3	A0A251V712_HELAN	SubName: Full=Putative YTH domain-containing protein {ECO:0000313|EMBL:OTG30742.1};
TRINITY_DN100405_c0_g4	A0A251TJX4_HELAN	SubName: Full=Putative YTH domain-containing protein {ECO:0000313|EMBL:OTG11053.1};
TRINITY_DN100405_c0_g5	A0A251TJX4_HELAN	SubName: Full=Putative YTH domain-containing protein {ECO:0000313|EMBL:OTG11053.1};
TRINITY_DN100406_c3_g1	A0A251T514_HELAN	SubName: Full=Putative alpha/Beta hydrolase fold protein {ECO:0000313|EMBL:OTG06205.1};
TRINITY_DN100406_c3_g3	A0A103XXZ3_CYNCS	SubName: Full=Protein kinase, catalytic domain-containing protein {ECO:0000313|EMBL:KVH98961.1};
TRINITY_DN100408_c0_g1	E0D6S2_9ASTR	SubName: Full=Transcription factor GbMYB1 {ECO:0000313|EMBL:BAJ17661.1};
TRINITY_DN100408_c0_g3	A0A251UG55_HELAN	SubName: Full=Putative BTB/POZ/Kelch-associated protein {ECO:0000313|EMBL:OTG22347.1};
TRINITY_DN100408_c0_g4	A0A103LWN7_CYNCS	SubName: Full=BTB/POZ-like protein {ECO:0000313|EMBL:KVF83406.1};
TRINITY_DN100408_c0_g5	E0D6S2_9ASTR	SubName: Full=Transcription factor GbMYB1 {ECO:0000313|EMBL:BAJ17661.1};
TRINITY_DN100409_c0_g1	A0A1D1ZAM8_9ARAE	SubName: Full=Acyl-CoA desaturase {ECO:0000313|EMBL:JAT63949.1};
TRINITY_DN100411_c0_g1	A0A103XN71_CYNCS	SubName: Full=Actin-related protein {ECO:0000313|EMBL:KVH93800.1};
TRINITY_DN100411_c0_g2	A0A103XFJ8_CYNCS	RecName: Full=Superoxide dismutase [Cu-Zn] {ECO:0000256|RuleBase:RU000393}; EC=1.15.1.1 {ECO:0000256|RuleBase:RU000393};
TRINITY_DN100412_c1_g1	A0A103YK47_CYNCS	SubName: Full=Rubisco LS methyltransferase, substrate-binding domain-containing protein {ECO:0000313|EMBL:KVI10625.1};
TRINITY_DN100413_c9_g1	A0A251SB57_HELAN	RecName: Full=Lipase {ECO:0000256|PIRNR:PIRNR000862};
TRINITY_DN100414_c2_g1	A0A251TDT0_HELAN	SubName: Full=Putative EGF-like domain-containing protein {ECO:0000313|EMBL:OTG08903.1};
TRINITY_DN100415_c3_g1	A0A103XK97_CYNCS	SubName: Full=RNA-binding protein Lupus La {ECO:0000313|EMBL:KVH92280.1};
TRINITY_DN100415_c3_g3	A0A118K333_CYNCS	SubName: Full=Uncharacterized protein {ECO:0000313|EMBL:KVI05358.1};
TRINITY_DN100416_c1_g3	A0A103XNE6_CYNCS	SubName: Full=F-box domain, cyclin-like protein {ECO:0000313|EMBL:KVH93823.1}; Flags: Fragment;
TRINITY_DN100416_c1_g4	A0A103XNE6_CYNCS	SubName: Full=F-box domain, cyclin-like protein {ECO:0000313|EMBL:KVH93823.1}; Flags: Fragment;
TRINITY_DN100417_c2_g1	A0A103XVQ3_CYNCS	SubName: Full=Uncharacterized protein {ECO:0000313|EMBL:KVH97773.1};
TRINITY_DN100417_c7_g1	A0A251RQT3_HELAN	SubName: Full=Putative peptidyl-prolyl cis-trans isomerase protein {ECO:0000313|EMBL:OTF86174.1};
TRINITY_DN100417_c8_g2	A0A118JXG1_CYNCS	SubName: Full=Eukaryotic porin/Tom40 {ECO:0000313|EMBL:KVH96127.1};
TRINITY_DN100418_c0_g1	A0A1D1Z8V2_9ARAE	SubName: Full=Sphingolipid long chain base-responsive protein PIL1 {ECO:0000313|EMBL:JAT63309.1}; Flags: Fragment;
TRINITY_DN100419_c2_g1	A0A103Y760_CYNCS	SubName: Full=Uncharacterized protein {ECO:0000313|EMBL:KVI03745.1};
TRINITY_DN100419_c2_g2	A0A103Y760_CYNCS	SubName: Full=Uncharacterized protein {ECO:0000313|EMBL:KVI03745.1};
TRINITY_DN100419_c3_g1	A0A103XND1_CYNCS	SubName: Full=Arf GTPase activating protein {ECO:0000313|EMBL:KVH93951.1};
TRINITY_DN100419_c3_g2	A0A251V4I5_HELAN	SubName: Full=Putative NSP (Nuclear shuttle protein)-interacting GTPase {ECO:0000313|EMBL:OTG30209.1};
TRINITY_DN100419_c3_g3	A0A103XND1_CYNCS	SubName: Full=Arf GTPase activating protein {ECO:0000313|EMBL:KVH93951.1};
TRINITY_DN100419_c3_g4	A0A103Y2E2_CYNCS	SubName: Full=Arf GTPase activating protein {ECO:0000313|EMBL:KVI01269.1};
TRINITY_DN100419_c4_g1	A0A251TQ55_HELAN	SubName: Full=Putative XB3-like protein {ECO:0000313|EMBL:OTG12141.1};
TRINITY_DN100419_c4_g3	A0A251TH93_HELAN	SubName: Full=Putative E3 ubiquitin-protein ligase XBOS35 {ECO:0000313|EMBL:OTG10119.1};
TRINITY_DN100420_c0_g1	F2E697_HORVV	SubName: Full=Predicted protein {ECO:0000313|EMBL:BAK02869.1};
TRINITY_DN100420_c0_g2	F2E697_HORVV	SubName: Full=Predicted protein {ECO:0000313|EMBL:BAK02869.1};
TRINITY_DN100421_c1_g1	A0A103YB96_CYNCS	SubName: Full=Protein phosphatase 2C {ECO:0000313|EMBL:KVI05921.1};
TRINITY_DN100421_c3_g1	A0A118K397_CYNCS	SubName: Full=HD domain-containing protein {ECO:0000313|EMBL:KVI05626.1};
TRINITY_DN100421_c3_g2	A0A251T237_HELAN	SubName: Full=Putative HD domain-containing metal-dependent phosphohydrolase family protein {ECO:0000313|EMBL:OTG04994.1};
TRINITY_DN100422_c0_g1	A0A103Y9P8_CYNCS	SubName: Full=Uncharacterized protein {ECO:0000313|EMBL:KVI05065.1};
TRINITY_DN100422_c0_g2	A0A103XUR6_CYNCS	RecName: Full=Acyl carrier protein {ECO:0000256|RuleBase:RU000722};
TRINITY_DN100422_c1_g1	A0A061S476_9CHLO	SubName: Full=Vesicle-fusing ATPase {ECO:0000313|EMBL:JAC77814.1};
TRINITY_DN100422_c1_g2	A0A251ULJ6_HELAN	SubName: Full=Putative armadillo-type fold protein {ECO:0000313|EMBL:OTG23181.1};
TRINITY_DN100422_c1_g3	A0A118K781_CYNCS	SubName: Full=Armadillo-like helical {ECO:0000313|EMBL:KVI11850.1};
TRINITY_DN100422_c1_g4	A0A0A7LUH8_9ASPA	SubName: Full=Vesicle-fusing ATPase-like isoform X1 {ECO:0000313|EMBL:AIZ68140.1};
TRINITY_DN100422_c1_g7	A0A061S476_9CHLO	SubName: Full=Vesicle-fusing ATPase {ECO:0000313|EMBL:JAC77814.1};
TRINITY_DN100423_c0_g1	A0A118K4K7_CYNCS	SubName: Full=Uncharacterized protein {ECO:0000313|EMBL:KVI07592.1};
TRINITY_DN100423_c0_g2	A0A118K4K7_CYNCS	SubName: Full=Uncharacterized protein {ECO:0000313|EMBL:KVI07592.1};
TRINITY_DN100423_c0_g3	A0A103XYI6_CYNCS	SubName: Full=Uncharacterized protein {ECO:0000313|EMBL:KVH99165.1};
TRINITY_DN100424_c10_g1	A0A251U0Z0_HELAN	RecName: Full=RING-type E3 ubiquitin transferase {ECO:0000256|SAAS:SAAS00702733}; EC=2.3.2.27 {ECO:0000256|SAAS:SAAS00702733};
TRINITY_DN100424_c5_g1	A0A251VH51_HELAN	SubName: Full=Putative mitochodrial transcription termination factor {ECO:0000313|EMBL:OTG34252.1};
TRINITY_DN100424_c9_g1	A0A118K6A3_CYNCS	SubName: Full=Rab3 GTPase-activating protein catalytic subunit {ECO:0000313|EMBL:KVI10320.1};
TRINITY_DN100425_c2_g2	A0A103Y1Z9_CYNCS	SubName: Full=Glucose-methanol-choline oxidoreductase {ECO:0000313|EMBL:KVI01059.1};
TRINITY_DN100425_c2_g3	A0A103Y209_CYNCS	SubName: Full=Glucose-methanol-choline oxidoreductase {ECO:0000313|EMBL:KVI01060.1};
TRINITY_DN100427_c1_g2	A0A103XG57_CYNCS	SubName: Full=Uncharacterized protein {ECO:0000313|EMBL:KVH90093.1};
TRINITY_DN100427_c1_g3	A0A1Q3AZH9_CEPFO	SubName: Full=FBA_1 domain-containing protein {ECO:0000313|EMBL:GAV61055.1};
TRINITY_DN100427_c1_g4	A0A118JSQ3_CYNCS	SubName: Full=Zinc finger, RING/FYVE/PHD-type {ECO:0000313|EMBL:KVH88390.1};
TRINITY_DN100428_c0_g1	A0A103XNJ0_CYNCS	SubName: Full=Tetratricopeptide-like helical {ECO:0000313|EMBL:KVH93824.1};
TRINITY_DN100428_c0_g2	A0A103XNJ0_CYNCS	SubName: Full=Tetratricopeptide-like helical {ECO:0000313|EMBL:KVH93824.1};
TRINITY_DN100428_c1_g1	A0A103YI19_CYNCS	RecName: Full=Phosphoglycerate kinase {ECO:0000256|RuleBase:RU000532}; EC=2.7.2.3 {ECO:0000256|RuleBase:RU000532};
TRINITY_DN100428_c1_g2	A0A103YI19_CYNCS	RecName: Full=Phosphoglycerate kinase {ECO:0000256|RuleBase:RU000532}; EC=2.7.2.3 {ECO:0000256|RuleBase:RU000532};
TRINITY_DN100429_c1_g1	A0A118K0Y7_CYNCS	SubName: Full=Sterile alpha motif domain-containing protein {ECO:0000313|EMBL:KVI02102.1};
TRINITY_DN100429_c1_g2	A0A251V2C0_HELAN	SubName: Full=Putative peroxin 11c {ECO:0000313|EMBL:OTG29403.1};
TRINITY_DN100430_c0_g1	A0A103XNC1_CYNCS	SubName: Full=Ribonuclease P/MRP, p29 subunit {ECO:0000313|EMBL:KVH93934.1};
TRINITY_DN100432_c1_g1	A0A124SIB5_CYNCS	RecName: Full=SURF1-like protein {ECO:0000256|RuleBase:RU363076};
TRINITY_DN100432_c1_g2	A0A124SIB5_CYNCS	RecName: Full=SURF1-like protein {ECO:0000256|RuleBase:RU363076};
TRINITY_DN100432_c2_g1	A0A124SBA0_CYNCS	SubName: Full=ORMDL-like protein {ECO:0000313|EMBL:KVH89982.1};
TRINITY_DN100432_c2_g3	A0A118JWW6_CYNCS	SubName: Full=ORMDL-like protein {ECO:0000313|EMBL:KVH95272.1};
TRINITY_DN100433_c3_g2	A0A2G3ASA3_CAPCH	SubName: Full=Uncharacterized protein {ECO:0000313|EMBL:PHT97073.1};
TRINITY_DN100434_c2_g1	A0A251TB89_HELAN	RecName: Full=Lipoxygenase {ECO:0000256|RuleBase:RU003975}; EC=1.13.11.- {ECO:0000256|RuleBase:RU003975};
TRINITY_DN100434_c2_g2	A0A251TB89_HELAN	RecName: Full=Lipoxygenase {ECO:0000256|RuleBase:RU003975}; EC=1.13.11.- {ECO:0000256|RuleBase:RU003975};
TRINITY_DN100434_c2_g3	A0A251TB89_HELAN	RecName: Full=Lipoxygenase {ECO:0000256|RuleBase:RU003975}; EC=1.13.11.- {ECO:0000256|RuleBase:RU003975};
TRINITY_DN100434_c2_g4	A0A251TB89_HELAN	RecName: Full=Lipoxygenase {ECO:0000256|RuleBase:RU003975}; EC=1.13.11.- {ECO:0000256|RuleBase:RU003975};
TRINITY_DN100434_c2_g5	A0A103Y3B4_CYNCS	RecName: Full=Lipoxygenase {ECO:0000256|RuleBase:RU003975}; EC=1.13.11.- {ECO:0000256|RuleBase:RU003975};
TRINITY_DN100434_c2_g6	A0A103Y3B4_CYNCS	RecName: Full=Lipoxygenase {ECO:0000256|RuleBase:RU003975}; EC=1.13.11.- {ECO:0000256|RuleBase:RU003975};
TRINITY_DN100434_c4_g1	A0A251TB89_HELAN	RecName: Full=Lipoxygenase {ECO:0000256|RuleBase:RU003975}; EC=1.13.11.- {ECO:0000256|RuleBase:RU003975};
TRINITY_DN100435_c3_g2	A0A1D1Z0I2_9ARAE	SubName: Full=Isochorismatase domain-containing protein 1 {ECO:0000313|EMBL:JAT60410.1};
TRINITY_DN100435_c3_g5	A0A251U9L0_HELAN	SubName: Full=Putative 26S proteasome regulatory complex, non-ATPase subcomplex, Rpn2/Psmd1 subunit {ECO:0000313|EMBL:OTG19779.1};
TRINITY_DN100435_c3_g6	A0A251U9L0_HELAN	SubName: Full=Putative 26S proteasome regulatory complex, non-ATPase subcomplex, Rpn2/Psmd1 subunit {ECO:0000313|EMBL:OTG19779.1};
TRINITY_DN100436_c1_g2	A0A103YNG1_CYNCS	SubName: Full=Vacuolar protein sorting-associated protein 62 {ECO:0000313|EMBL:KVI12356.1};
TRINITY_DN100436_c1_g3	A0A103YNG1_CYNCS	SubName: Full=Vacuolar protein sorting-associated protein 62 {ECO:0000313|EMBL:KVI12356.1};
TRINITY_DN100437_c1_g1	A0A251T3J5_HELAN	SubName: Full=Uncharacterized protein {ECO:0000313|EMBL:OTG04461.1};
TRINITY_DN100438_c3_g1	A0A1D1YXR6_9ARAE	SubName: Full=Hit family protein 1 {ECO:0000313|EMBL:JAT59438.1}; Flags: Fragment;
TRINITY_DN100438_c7_g2	A0A103XYS6_CYNCS	SubName: Full=Protease inhibitor I4, serpin, conserved site-containing protein {ECO:0000313|EMBL:KVH99380.1};
TRINITY_DN100439_c4_g1	A0A118JVZ4_CYNCS	RecName: Full=Mitogen-activated protein kinase {ECO:0000256|RuleBase:RU361165, ECO:0000256|SAAS:SAAS00652812}; EC=2.7.11.24 {ECO:0000256|RuleBase:RU361165, ECO:0000256|SAAS:SAAS00652812};
TRINITY_DN100439_c4_g2	A0A118JVZ4_CYNCS	RecName: Full=Mitogen-activated protein kinase {ECO:0000256|RuleBase:RU361165, ECO:0000256|SAAS:SAAS00652812}; EC=2.7.11.24 {ECO:0000256|RuleBase:RU361165, ECO:0000256|SAAS:SAAS00652812};
TRINITY_DN100439_c4_g3	A0A118K7B8_CYNCS	RecName: Full=Mitogen-activated protein kinase {ECO:0000256|SAAS:SAAS00652812}; EC=2.7.11.24 {ECO:0000256|SAAS:SAAS00652812};
TRINITY_DN100440_c10_g1	A0A103XEX7_CYNCS	SubName: Full=Uncharacterized protein {ECO:0000313|EMBL:KVH89461.1};
TRINITY_DN100440_c11_g2	A0A118K7I4_CYNCS	SubName: Full=Uncharacterized protein {ECO:0000313|EMBL:KVI12272.1};
TRINITY_DN100440_c7_g1	A0A068VBG8_COFCA	SubName: Full=Uncharacterized protein {ECO:0000313|EMBL:CDP18071.1};
TRINITY_DN100440_c9_g1	A0A164USX8_DAUCA	SubName: Full=Uncharacterized protein {ECO:0000313|EMBL:KZM89316.1};
TRINITY_DN100441_c0_g1	A0A118K1D4_CYNCS	SubName: Full=Cysteine peptidase, asparagine active site-containing protein {ECO:0000313|EMBL:KVI02702.1};
TRINITY_DN100441_c0_g2	A0A118K1D4_CYNCS	SubName: Full=Cysteine peptidase, asparagine active site-containing protein {ECO:0000313|EMBL:KVI02702.1};
TRINITY_DN100441_c1_g2	A0A103SAT3_CYNCS	SubName: Full=Uncharacterized protein {ECO:0000313|EMBL:KVG82862.1};
TRINITY_DN100441_c2_g6	A0A103YBX9_CYNCS	SubName: Full=Cysteine peptidase, asparagine active site-containing protein {ECO:0000313|EMBL:KVI06265.1}; Flags: Fragment;
TRINITY_DN100442_c0_g1	A0A103XWG5_CYNCS	SubName: Full=F-box domain, cyclin-like protein {ECO:0000313|EMBL:KVH98144.1};
TRINITY_DN100442_c0_g2	A0A103XVU6_CYNCS	SubName: Full=F-box domain, cyclin-like protein {ECO:0000313|EMBL:KVH97829.1};
TRINITY_DN100442_c0_g3	A0A103XWG5_CYNCS	SubName: Full=F-box domain, cyclin-like protein {ECO:0000313|EMBL:KVH98144.1};
TRINITY_DN100442_c0_g4	A0A118K3N6_CYNCS	SubName: Full=F-box domain, cyclin-like protein {ECO:0000313|EMBL:KVI06208.1};
TRINITY_DN100443_c5_g1	A0A251U838_HELAN	SubName: Full=Putative reverse transcriptase domain-containing protein {ECO:0000313|EMBL:OTG19193.1};
TRINITY_DN100443_c5_g2	A0A251U838_HELAN	SubName: Full=Putative reverse transcriptase domain-containing protein {ECO:0000313|EMBL:OTG19193.1};
TRINITY_DN100444_c1_g2	A0A124SGM7_CYNCS	SubName: Full=Pleckstrin homology-like domain-containing protein {ECO:0000313|EMBL:KVI06858.1};
TRINITY_DN100444_c1_g3	A0A124SG23_CYNCS	SubName: Full=Pleckstrin homology-like domain-containing protein {ECO:0000313|EMBL:KVI05057.1};
TRINITY_DN100444_c1_g4	A0A124SGM7_CYNCS	SubName: Full=Pleckstrin homology-like domain-containing protein {ECO:0000313|EMBL:KVI06858.1};
TRINITY_DN100444_c1_g5	A0A124SG23_CYNCS	SubName: Full=Pleckstrin homology-like domain-containing protein {ECO:0000313|EMBL:KVI05057.1};
TRINITY_DN100444_c1_g6	A0A251U2J6_HELAN	SubName: Full=Putative histidine kinase 3 {ECO:0000313|EMBL:OTG17223.1};
TRINITY_DN100444_c1_g8	A0A251U2J6_HELAN	SubName: Full=Putative histidine kinase 3 {ECO:0000313|EMBL:OTG17223.1};
TRINITY_DN100445_c3_g1	A0A251VK76_HELAN	SubName: Full=Uncharacterized protein {ECO:0000313|EMBL:OTG36037.1};
TRINITY_DN100445_c3_g2	A0A178V464_ARATH	SubName: Full=Uncharacterized protein {ECO:0000313|EMBL:OAP01107.1};
TRINITY_DN100445_c4_g1	A0A251TXV0_HELAN	SubName: Full=Putative six-bladed beta-propeller, TolB-like protein {ECO:0000313|EMBL:OTG15940.1};
TRINITY_DN100446_c5_g1	A0A103YGJ4_CYNCS	SubName: Full=SGT1-like protein {ECO:0000313|EMBL:KVI08650.1};
TRINITY_DN100446_c5_g2	A0A103YGJ4_CYNCS	SubName: Full=SGT1-like protein {ECO:0000313|EMBL:KVI08650.1};
TRINITY_DN100446_c5_g3	Q2LC23_9ASTR	SubName: Full=SGT1 protein-like {ECO:0000313|EMBL:ABC68262.1};
TRINITY_DN100446_c6_g1	A0A103Y9X1_CYNCS	SubName: Full=Aromatic-ring hydroxylase-like protein {ECO:0000313|EMBL:KVI05210.1};
TRINITY_DN100446_c6_g2	A0A103Y9X1_CYNCS	SubName: Full=Aromatic-ring hydroxylase-like protein {ECO:0000313|EMBL:KVI05210.1};
TRINITY_DN100447_c1_g1	A0A103YBT1_CYNCS	SubName: Full=Cystathionine beta-synthase, core {ECO:0000313|EMBL:KVI06200.1};
TRINITY_DN100447_c1_g3	A0A118JZ75_CYNCS	SubName: Full=Cystathionine beta-synthase, core {ECO:0000313|EMBL:KVH99007.1};
TRINITY_DN100447_c1_g4	A0A103YBT1_CYNCS	SubName: Full=Cystathionine beta-synthase, core {ECO:0000313|EMBL:KVI06200.1};
TRINITY_DN100447_c1_g5	A0A118JZ75_CYNCS	SubName: Full=Cystathionine beta-synthase, core {ECO:0000313|EMBL:KVH99007.1};
TRINITY_DN100448_c6_g1	A0A103XDB5_CYNCS	SubName: Full=Zinc finger, GATA-type {ECO:0000313|EMBL:KVH88625.1};
TRINITY_DN100449_c0_g1	A0A1V9ZJE0_9STRA	SubName: Full=DNA-directed RNA polymerase I and III subunit RPAC1 {ECO:0000313|EMBL:OQR98104.1};
TRINITY_DN100449_c0_g3	A0A1V9ZJE0_9STRA	SubName: Full=DNA-directed RNA polymerase I and III subunit RPAC1 {ECO:0000313|EMBL:OQR98104.1};
TRINITY_DN100450_c0_g1	D7FI83_ECTSI	RecName: Full=S-formylglutathione hydrolase {ECO:0000256|RuleBase:RU363068}; EC=3.1.2.12 {ECO:0000256|RuleBase:RU363068};
TRINITY_DN100450_c0_g2	D7FI83_ECTSI	RecName: Full=S-formylglutathione hydrolase {ECO:0000256|RuleBase:RU363068}; EC=3.1.2.12 {ECO:0000256|RuleBase:RU363068};
TRINITY_DN100451_c2_g3	G4ZQE4_PHYSP	RecName: Full=Carboxylic ester hydrolase {ECO:0000256|RuleBase:RU361235}; EC=3.1.1.- {ECO:0000256|RuleBase:RU361235};
TRINITY_DN100452_c1_g1	A0A103YDB1_CYNCS	SubName: Full=Uncharacterized protein {ECO:0000313|EMBL:KVI06981.1};
TRINITY_DN100452_c1_g2	A0A251TV92_HELAN	SubName: Full=Putative tropinone reductase {ECO:0000313|EMBL:OTG14496.1}; EC=1.1.1.236 {ECO:0000313|EMBL:OTG14496.1};
TRINITY_DN100452_c1_g4	A0A103YD92_CYNCS	SubName: Full=Glucose/ribitol dehydrogenase {ECO:0000313|EMBL:KVI06967.1};
TRINITY_DN100452_c1_g5	A0A103YD92_CYNCS	SubName: Full=Glucose/ribitol dehydrogenase {ECO:0000313|EMBL:KVI06967.1};
TRINITY_DN100452_c1_g6	A0A251TV92_HELAN	SubName: Full=Putative tropinone reductase {ECO:0000313|EMBL:OTG14496.1}; EC=1.1.1.236 {ECO:0000313|EMBL:OTG14496.1};
TRINITY_DN100452_c1_g7	A0A103YDB1_CYNCS	SubName: Full=Uncharacterized protein {ECO:0000313|EMBL:KVI06981.1};
TRINITY_DN100452_c1_g9	A0A251TV92_HELAN	SubName: Full=Putative tropinone reductase {ECO:0000313|EMBL:OTG14496.1}; EC=1.1.1.236 {ECO:0000313|EMBL:OTG14496.1};
TRINITY_DN100453_c0_g1	A0A103UHV1_CYNCS	SubName: Full=Non-heme dioxygenase N-terminal domain-containing protein {ECO:0000313|EMBL:KVH35853.1};
TRINITY_DN100453_c0_g2	A0A103UHV1_CYNCS	SubName: Full=Non-heme dioxygenase N-terminal domain-containing protein {ECO:0000313|EMBL:KVH35853.1};
TRINITY_DN100453_c0_g3	A0A103UHV1_CYNCS	SubName: Full=Non-heme dioxygenase N-terminal domain-containing protein {ECO:0000313|EMBL:KVH35853.1};
TRINITY_DN100454_c0_g1	A0A1D1XVT4_9ARAE	SubName: Full=NAD-specific glutamate dehydrogenase {ECO:0000313|EMBL:JAT46490.1}; Flags: Fragment;
TRINITY_DN100457_c0_g1	A0A103Y8P8_CYNCS	SubName: Full=Uncharacterized protein {ECO:0000313|EMBL:KVI04581.1};
TRINITY_DN100458_c0_g1	A0A103Y9L1_CYNCS	SubName: Full=Putative sodium bile acid cotransporter {ECO:0000313|EMBL:KVI05061.1};
TRINITY_DN100458_c0_g3	A0A0D3C3F9_BRAOL	SubName: Full=Uncharacterized protein {ECO:0000313|EnsemblPlants:Bo4g176310.1};
TRINITY_DN100458_c0_g4	A0A0D3AE56_BRAOL	SubName: Full=Uncharacterized protein {ECO:0000313|EnsemblPlants:Bo1g138920.1};
TRINITY_DN100459_c1_g4	A0A103YH09_CYNCS	SubName: Full=Uncharacterized protein {ECO:0000313|EMBL:KVI08944.1};
TRINITY_DN100460_c0_g1	A0A1D1ZDC1_9ARAE	SubName: Full=3-ketoacyl-CoA thiolase A, peroxisomal {ECO:0000313|EMBL:JAT64823.1};
TRINITY_DN100460_c1_g1	F2EI04_HORVV	SubName: Full=Predicted protein {ECO:0000313|EMBL:BAK06976.1};
TRINITY_DN100460_c1_g2	F2EI04_HORVV	SubName: Full=Predicted protein {ECO:0000313|EMBL:BAK06976.1};
TRINITY_DN100461_c0_g1	A0A118K569_CYNCS	SubName: Full=Dynamin {ECO:0000313|EMBL:KVI08641.1};
TRINITY_DN100461_c0_g2	A0A118K569_CYNCS	SubName: Full=Dynamin {ECO:0000313|EMBL:KVI08641.1};
TRINITY_DN100462_c0_g3	A0A118K6I4_CYNCS	SubName: Full=Uncharacterized protein {ECO:0000313|EMBL:KVI10697.1};
TRINITY_DN100463_c0_g1	A0A103YHP4_CYNCS	SubName: Full=Ferritin/ribonucleotide reductase-like protein {ECO:0000313|EMBL:KVI09262.1};
TRINITY_DN100463_c0_g2	A0A103YHP4_CYNCS	SubName: Full=Ferritin/ribonucleotide reductase-like protein {ECO:0000313|EMBL:KVI09262.1};
TRINITY_DN100463_c1_g1	A0A1D1Y8V2_9ARAE	SubName: Full=Ribonucleoside-diphosphate reductase small chain {ECO:0000313|EMBL:JAT51072.1}; Flags: Fragment;
TRINITY_DN100464_c1_g1	A0A251UK54_HELAN	SubName: Full=Putative ubiquitin hydrolases superfamily protein {ECO:0000313|EMBL:OTG23750.1};
TRINITY_DN100464_c2_g1	A0A103XL88_CYNCS	SubName: Full=Armadillo-like helical {ECO:0000313|EMBL:KVH92793.1};
TRINITY_DN100466_c0_g1	A0A251RV96_HELAN	SubName: Full=Putative homeodomain-like transcriptional regulator {ECO:0000313|EMBL:OTF86789.1};
TRINITY_DN100466_c0_g2	A0A251RV96_HELAN	SubName: Full=Putative homeodomain-like transcriptional regulator {ECO:0000313|EMBL:OTF86789.1};
TRINITY_DN100466_c0_g3	A0A124SHA2_CYNCS	SubName: Full=Uncharacterized protein {ECO:0000313|EMBL:KVI08893.1};
TRINITY_DN100466_c0_g4	Q42714_CARTI	RecName: Full=Acyl-[acyl-carrier-protein] hydrolase {ECO:0000256|RuleBase:RU363096}; EC=3.1.2.- {ECO:0000256|RuleBase:RU363096};
TRINITY_DN100466_c0_g5	Q42715_CARTI	RecName: Full=Acyl-[acyl-carrier-protein] hydrolase {ECO:0000256|RuleBase:RU363096}; EC=3.1.2.- {ECO:0000256|RuleBase:RU363096};
TRINITY_DN100467_c0_g1	A0A118K094_CYNCS	SubName: Full=Pentatricopeptide repeat-containing protein {ECO:0000313|EMBL:KVI01112.1};
TRINITY_DN100468_c1_g1	A0A251TNQ1_HELAN	SubName: Full=Putative S-adenosyl-L-methionine-dependent methyltransferases superfamily protein {ECO:0000313|EMBL:OTG12720.1};
TRINITY_DN100468_c2_g1	A0A2C9UWK3_MANES	SubName: Full=Uncharacterized protein {ECO:0000313|EMBL:OAY36120.1};
TRINITY_DN100468_c2_g2	A0A251VFR4_HELAN	SubName: Full=Putative S-adenosyl-L-methionine-dependent methyltransferase {ECO:0000313|EMBL:OTG34420.1};
TRINITY_DN100468_c2_g3	A0A251UXD9_HELAN	SubName: Full=Putative S-adenosyl-L-methionine-dependent methyltransferases superfamily protein {ECO:0000313|EMBL:OTG28037.1};
TRINITY_DN100468_c2_g4	A0A103XXU1_CYNCS	SubName: Full=Putative S-adenosyl-L-methionine-dependent methyltransferase {ECO:0000313|EMBL:KVH98824.1};
TRINITY_DN100468_c3_g1	A0A103Y9B2_CYNCS	SubName: Full=Putative S-adenosyl-L-methionine-dependent methyltransferase {ECO:0000313|EMBL:KVI04897.1}; Flags: Fragment;
TRINITY_DN100468_c3_g2	A0A103YIS6_CYNCS	SubName: Full=Actin-binding FH2 {ECO:0000313|EMBL:KVI09864.1};
TRINITY_DN100468_c3_g3	A0A251UGE9_HELAN	SubName: Full=Putative general regulatory factor 9 {ECO:0000313|EMBL:OTG22425.1};
TRINITY_DN100468_c3_g4	A0A103Y9B2_CYNCS	SubName: Full=Putative S-adenosyl-L-methionine-dependent methyltransferase {ECO:0000313|EMBL:KVI04897.1}; Flags: Fragment;
TRINITY_DN100468_c3_g6	A0A103XS30_CYNCS	SubName: Full=14-3-3 domain-containing protein {ECO:0000313|EMBL:KVH95856.1};
TRINITY_DN100469_c3_g1	A0A103XBU2_CYNCS	SubName: Full=Uncharacterized protein {ECO:0000313|EMBL:KVH87840.1};
TRINITY_DN100469_c3_g2	A0A103Y6U4_CYNCS	SubName: Full=UAA transporter {ECO:0000313|EMBL:KVI03594.1};
TRINITY_DN100469_c3_g3	A0A124SFI5_CYNCS	SubName: Full=Uncharacterized protein {ECO:0000313|EMBL:KVI03348.1};
TRINITY_DN100469_c3_g4	A0A124SFI5_CYNCS	SubName: Full=Uncharacterized protein {ECO:0000313|EMBL:KVI03348.1};
TRINITY_DN100470_c1_g2	A0A1D1YII8_9ARAE	RecName: Full=Histone H4 {ECO:0000256|RuleBase:RU000528};
TRINITY_DN100470_c1_g3	A0A1D1YII8_9ARAE	RecName: Full=Histone H4 {ECO:0000256|RuleBase:RU000528};
TRINITY_DN100471_c0_g1	B9GVD4_POPTR	RecName: Full=Acetyltransferase component of pyruvate dehydrogenase complex {ECO:0000256|RuleBase:RU361137}; EC=2.3.1.12 {ECO:0000256|RuleBase:RU361137};
TRINITY_DN100471_c1_g1	A0A0L9TYM0_PHAAN	RecName: Full=Dihydrolipoamide acetyltransferase component of pyruvate dehydrogenase complex {ECO:0000256|RuleBase:RU003423}; EC=2.3.1.- {ECO:0000256|RuleBase:RU003423};
TRINITY_DN100471_c1_g2	A0A151T9E3_CAJCA	RecName: Full=Acetyltransferase component of pyruvate dehydrogenase complex {ECO:0000256|RuleBase:RU361137}; EC=2.3.1.12 {ECO:0000256|RuleBase:RU361137}; Flags: Fragment;
TRINITY_DN100472_c0_g1	A0A251T7I8_HELAN	RecName: Full=Alpha-galactosidase {ECO:0000256|RuleBase:RU361168}; EC=3.2.1.22 {ECO:0000256|RuleBase:RU361168}; AltName: Full=Melibiase {ECO:0000256|RuleBase:RU361168};
TRINITY_DN100472_c0_g2	A0A251T7I8_HELAN	RecName: Full=Alpha-galactosidase {ECO:0000256|RuleBase:RU361168}; EC=3.2.1.22 {ECO:0000256|RuleBase:RU361168}; AltName: Full=Melibiase {ECO:0000256|RuleBase:RU361168};
TRINITY_DN100473_c1_g2	A0A118JVI6_CYNCS	SubName: Full=Molybdenum cofactor biosynthesis, MoeB {ECO:0000313|EMBL:KVH94104.1}; Flags: Fragment;
TRINITY_DN100473_c2_g1	L1IE57_GUITH	SubName: Full=UBA1-like protein, ubiquitin activating enzyme {ECO:0000313|EMBL:EKX34556.1}; Flags: Fragment;
TRINITY_DN100473_c2_g2	R1FAV3_EMIHU	SubName: Full=Uncharacterized protein {ECO:0000313|EMBL:EOD32551.1, ECO:0000313|EnsemblProtists:EOD32551};
TRINITY_DN100473_c2_g3	A4GXI3_PEA	SubName: Full=Ubiquitin activating enzyme-like protein {ECO:0000313|EMBL:ABO37801.1}; Flags: Fragment;
TRINITY_DN100473_c3_g1	A0A103YLR6_CYNCS	SubName: Full=Molybdenum cofactor biosynthesis, MoeB {ECO:0000313|EMBL:KVI11393.1};
TRINITY_DN100473_c3_g5	A0A251U4P5_HELAN	SubName: Full=Putative ribosomal protein L27 {ECO:0000313|EMBL:OTG18327.1};
TRINITY_DN100474_c0_g1	A0A251UCI1_HELAN	SubName: Full=Putative guanine nucleotide binding protein (G-protein), alpha subunit {ECO:0000313|EMBL:OTG21057.1};
TRINITY_DN100474_c4_g1	A0A103Y340_CYNCS	SubName: Full=Putative S-adenosyl-L-methionine-dependent methyltransferase {ECO:0000313|EMBL:KVI01626.1};
TRINITY_DN100474_c4_g3	A0A103Y340_CYNCS	SubName: Full=Putative S-adenosyl-L-methionine-dependent methyltransferase {ECO:0000313|EMBL:KVI01626.1};
TRINITY_DN100474_c5_g1	A0A103Y949_CYNCS	SubName: Full=G protein alpha subunit, helical insertion {ECO:0000313|EMBL:KVI04805.1};
TRINITY_DN100474_c5_g2	A0A103YH64_CYNCS	SubName: Full=G protein alpha subunit, helical insertion {ECO:0000313|EMBL:KVI09029.1};
TRINITY_DN100474_c5_g3	A0A103Y949_CYNCS	SubName: Full=G protein alpha subunit, helical insertion {ECO:0000313|EMBL:KVI04805.1};
TRINITY_DN100474_c5_g4	A0A061G342_THECC	SubName: Full=Extra-large GTP-binding protein 3 {ECO:0000313|EMBL:EOY21454.1};
TRINITY_DN100474_c5_g5	A0A103Y509_CYNCS	SubName: Full=G protein alpha subunit, helical insertion {ECO:0000313|EMBL:KVI02631.1};
TRINITY_DN100474_c5_g6	A0A103YH64_CYNCS	SubName: Full=G protein alpha subunit, helical insertion {ECO:0000313|EMBL:KVI09029.1};
TRINITY_DN100474_c5_g7	A0A103YH64_CYNCS	SubName: Full=G protein alpha subunit, helical insertion {ECO:0000313|EMBL:KVI09029.1};
TRINITY_DN100474_c5_g8	Q7X9K8_WHEAT	SubName: Full=Regulatory particle mon-ATPase subunit 3 {ECO:0000313|EMBL:AAP80660.1}; Flags: Fragment;
TRINITY_DN100474_c5_g9	A0A103YH64_CYNCS	SubName: Full=G protein alpha subunit, helical insertion {ECO:0000313|EMBL:KVI09029.1};
TRINITY_DN100475_c0_g1	A0A251VA57_HELAN	RecName: Full=NADH dehydrogenase [ubiquinone] 1 alpha subcomplex subunit 12 {ECO:0000256|RuleBase:RU363103};
TRINITY_DN100475_c1_g1	A0A118K2X1_CYNCS	SubName: Full=Uncharacterized conserved protein UCP014543 {ECO:0000313|EMBL:KVI05043.1};
TRINITY_DN100475_c1_g2	A0A118K2X6_CYNCS	SubName: Full=Uncharacterized protein {ECO:0000313|EMBL:KVI05040.1}; Flags: Fragment;
TRINITY_DN100475_c1_g3	A0A118K2X6_CYNCS	SubName: Full=Uncharacterized protein {ECO:0000313|EMBL:KVI05040.1}; Flags: Fragment;
TRINITY_DN100476_c8_g1	A0A103XW33_CYNCS	SubName: Full=Glucose-methanol-choline oxidoreductase {ECO:0000313|EMBL:KVH97949.1};
TRINITY_DN100476_c8_g2	A0A103XW33_CYNCS	SubName: Full=Glucose-methanol-choline oxidoreductase {ECO:0000313|EMBL:KVH97949.1};
TRINITY_DN100477_c1_g1	A0A251V7P3_HELAN	SubName: Full=Putative homeodomain-like superfamily protein {ECO:0000313|EMBL:OTG31637.1};
TRINITY_DN100477_c1_g2	A0A118K153_CYNCS	SubName: Full=Homeodomain-like protein {ECO:0000313|EMBL:KVI02327.1}; Flags: Fragment;
TRINITY_DN100477_c2_g1	A0A103XWP0_CYNCS	SubName: Full=Uncharacterized protein {ECO:0000313|EMBL:KVH98267.1};
TRINITY_DN100477_c3_g1	A0A103SP98_CYNCS	SubName: Full=Plectin/S10, N-terminal {ECO:0000313|EMBL:KVG89787.1};
TRINITY_DN100477_c3_g2	A0A103YDJ2_CYNCS	SubName: Full=Plectin/S10, N-terminal {ECO:0000313|EMBL:KVI07119.1};
TRINITY_DN100477_c3_g3	A0A118K4U9_CYNCS	SubName: Full=Myb-like domain-containing protein {ECO:0000313|EMBL:KVI07997.1};
TRINITY_DN100477_c3_g5	A0A118K4U9_CYNCS	SubName: Full=Myb-like domain-containing protein {ECO:0000313|EMBL:KVI07997.1};
TRINITY_DN100478_c0_g2	A0A0D2KJN1_9CHLO	SubName: Full=Uncharacterized protein {ECO:0000313|EMBL:KIY96048.1};
TRINITY_DN100479_c4_g1	A0A103YGN4_CYNCS	SubName: Full=CheY-like superfamily {ECO:0000313|EMBL:KVI08753.1};
TRINITY_DN100479_c4_g3	A0A103YGN4_CYNCS	SubName: Full=CheY-like superfamily {ECO:0000313|EMBL:KVI08753.1};
TRINITY_DN100479_c4_g4	M0ZVT0_SOLTU	SubName: Full=Uncharacterized protein {ECO:0000313|EnsemblPlants:PGSC0003DMT400009218};
TRINITY_DN100479_c4_g5	A0A103YGN4_CYNCS	SubName: Full=CheY-like superfamily {ECO:0000313|EMBL:KVI08753.1};
TRINITY_DN100479_c5_g1	A0A103YN31_CYNCS	SubName: Full=GDP-fucose protein O-fucosyltransferase {ECO:0000313|EMBL:KVI12141.1};
TRINITY_DN100480_c0_g1	A0A103YKF4_CYNCS	SubName: Full=Uncharacterized protein {ECO:0000313|EMBL:KVI10781.1};
TRINITY_DN100481_c0_g1	A0A118JX53_CYNCS	SubName: Full=Metallophosphoesterase domain-containing protein {ECO:0000313|EMBL:KVH95005.1};
TRINITY_DN100481_c0_g2	A0A251V5I5_HELAN	SubName: Full=Putative purple acid phosphatase 28 {ECO:0000313|EMBL:OTG30523.1};
TRINITY_DN100481_c0_g3	A0A0P1AIH0_9STRA	SubName: Full=Dynamin like protein {ECO:0000313|EMBL:CEG40506.1};
TRINITY_DN100481_c0_g4	A0A103YB84_CYNCS	SubName: Full=HAD-like domain-containing protein {ECO:0000313|EMBL:KVI05877.1};
TRINITY_DN100482_c0_g1	A0A251SM64_HELAN	RecName: Full=Laccase {ECO:0000256|RuleBase:RU361119}; EC=1.10.3.2 {ECO:0000256|RuleBase:RU361119}; AltName: Full=Benzenediol:oxygen oxidoreductase {ECO:0000256|RuleBase:RU361119}; AltName: Full=Diphenol oxidase {ECO:0000256|RuleBase:RU361119}; AltName: Full=Urishiol oxidase {ECO:0000256|RuleBase:RU361119};
TRINITY_DN100482_c0_g2	A0A118GEZ2_CYNCS	SubName: Full=Cupredoxin {ECO:0000313|EMBL:KVF90855.1}; Flags: Fragment;
TRINITY_DN100482_c0_g3	A0A103NAB3_CYNCS	SubName: Full=Cupredoxin {ECO:0000313|EMBL:KVG09400.1}; Flags: Fragment;
TRINITY_DN100482_c1_g1	M1CLA2_SOLTU	RecName: Full=Laccase {ECO:0000256|RuleBase:RU361119}; EC=1.10.3.2 {ECO:0000256|RuleBase:RU361119}; AltName: Full=Benzenediol:oxygen oxidoreductase {ECO:0000256|RuleBase:RU361119}; AltName: Full=Diphenol oxidase {ECO:0000256|RuleBase:RU361119}; AltName: Full=Urishiol oxidase {ECO:0000256|RuleBase:RU361119};
TRINITY_DN100483_c2_g1	A0A103Y9F4_CYNCS	SubName: Full=Ankyrin repeat-containing protein {ECO:0000313|EMBL:KVI04955.1};
TRINITY_DN100483_c2_g2	A0A103YIL8_CYNCS	SubName: Full=Ankyrin repeat-containing protein {ECO:0000313|EMBL:KVI09758.1};
TRINITY_DN100485_c0_g1	A0A103XXE4_CYNCS	SubName: Full=EEIG1/EHBP1 N-terminal domain-containing protein {ECO:0000313|EMBL:KVH98581.1}; Flags: Fragment;
TRINITY_DN100485_c0_g2	A0A103XXE4_CYNCS	SubName: Full=EEIG1/EHBP1 N-terminal domain-containing protein {ECO:0000313|EMBL:KVH98581.1}; Flags: Fragment;
TRINITY_DN100485_c0_g3	A0A103XXE4_CYNCS	SubName: Full=EEIG1/EHBP1 N-terminal domain-containing protein {ECO:0000313|EMBL:KVH98581.1}; Flags: Fragment;
TRINITY_DN100486_c0_g1	A0A118JZT2_CYNCS	SubName: Full=Uncharacterized protein {ECO:0000313|EMBL:KVI00088.1}; Flags: Fragment;
TRINITY_DN100487_c10_g1	A0A251T9X3_HELAN	SubName: Full=Putative acyl-CoA oxidase 4 {ECO:0000313|EMBL:OTG07553.1};
TRINITY_DN100487_c8_g1	A0A251TRU5_HELAN	SubName: Full=Putative CTLH LisH motif, WD40/YVTN repeat-like-containing domain, Topless family {ECO:0000313|EMBL:OTG13850.1};
TRINITY_DN100487_c8_g2	A0A251TRU5_HELAN	SubName: Full=Putative CTLH LisH motif, WD40/YVTN repeat-like-containing domain, Topless family {ECO:0000313|EMBL:OTG13850.1};
TRINITY_DN100487_c9_g1	A0A251UK92_HELAN	SubName: Full=Putative NSF attachment protein {ECO:0000313|EMBL:OTG22751.1};
TRINITY_DN100488_c0_g2	A0A0S3SCI9_PHAAN	SubName: Full=Uncharacterized protein {ECO:0000313|EMBL:BAT90526.1};
TRINITY_DN100489_c0_g1	J3LZ87_ORYBR	SubName: Full=Uncharacterized protein {ECO:0000313|EnsemblPlants:OB04G24620.1};
TRINITY_DN100489_c0_g2	B8Y209_DUNSA	SubName: Full=NADPH dependent alkenal/alkenone reductase {ECO:0000313|EMBL:ACL13981.1};
TRINITY_DN100489_c0_g3	A0A0E0PB15_ORYRU	SubName: Full=Uncharacterized protein {ECO:0000313|EnsemblPlants:ORUFI04G18840.3};
TRINITY_DN100489_c0_g4	A0A251S268_HELAN	SubName: Full=Putative zinc-binding dehydrogenase family protein {ECO:0000313|EMBL:OTF92562.1};
TRINITY_DN100490_c0_g1	A0A103XCB4_CYNCS	SubName: Full=Uncharacterized protein {ECO:0000313|EMBL:KVH88097.1};
TRINITY_DN100490_c0_g2	A0A251RZT7_HELAN	SubName: Full=Putative ubiquitin-specific protease 3 {ECO:0000313|EMBL:OTF91742.1};
TRINITY_DN100490_c0_g4	A0A103XCB4_CYNCS	SubName: Full=Uncharacterized protein {ECO:0000313|EMBL:KVH88097.1};
TRINITY_DN100492_c3_g1	A0A2G9HRQ8_9LAMI	SubName: Full=Uncharacterized protein {ECO:0000313|EMBL:PIN20206.1};
TRINITY_DN100492_c3_g2	A0A2G9HRQ8_9LAMI	SubName: Full=Uncharacterized protein {ECO:0000313|EMBL:PIN20206.1};
TRINITY_DN100492_c4_g1	A0A103YIQ0_CYNCS	SubName: Full=Crotonase superfamily {ECO:0000313|EMBL:KVI09790.1};
TRINITY_DN100493_c1_g1	A0A124SCI3_CYNCS	SubName: Full=Uncharacterized protein {ECO:0000313|EMBL:KVH93895.1};
TRINITY_DN100493_c2_g1	A0A251USZ8_HELAN	SubName: Full=Putative lipase, GDSL, active site, SGNH hydrolase-type esterase domain protein {ECO:0000313|EMBL:OTG26510.1};
TRINITY_DN100493_c2_g2	A0A251USZ8_HELAN	SubName: Full=Putative lipase, GDSL, active site, SGNH hydrolase-type esterase domain protein {ECO:0000313|EMBL:OTG26510.1};
TRINITY_DN100493_c3_g1	A0A251T697_HELAN	SubName: Full=Putative myosin family protein {ECO:0000313|EMBL:OTG06667.1};
TRINITY_DN100494_c1_g1	A0A251RQ81_HELAN	SubName: Full=Putative PLC-like phosphodiesterase, TIM beta/alpha-barrel domain-containing protein {ECO:0000313|EMBL:OTF86512.1};
TRINITY_DN100494_c1_g2	A0A251S7Y2_HELAN	SubName: Full=Putative PLC-like phosphodiesterase, TIM beta/alpha-barrel domain-containing protein {ECO:0000313|EMBL:OTF94682.1};
TRINITY_DN100494_c1_g3	A0A251RQ81_HELAN	SubName: Full=Putative PLC-like phosphodiesterase, TIM beta/alpha-barrel domain-containing protein {ECO:0000313|EMBL:OTF86512.1};
TRINITY_DN100495_c0_g2	A0A103Y3K9_CYNCS	SubName: Full=Uncharacterized protein {ECO:0000313|EMBL:KVI01870.1};
TRINITY_DN100495_c1_g1	A0A103XV59_CYNCS	SubName: Full=Uncharacterized protein {ECO:0000313|EMBL:KVH97381.1};
TRINITY_DN100495_c1_g2	A0A103XV59_CYNCS	SubName: Full=Uncharacterized protein {ECO:0000313|EMBL:KVH97381.1};
TRINITY_DN100495_c2_g1	A0A103YG34_CYNCS	SubName: Full=Chromo domain-containing protein {ECO:0000313|EMBL:KVI08454.1}; Flags: Fragment;
TRINITY_DN100495_c2_g2	A0A251UJ67_HELAN	SubName: Full=Putative phospholipase D/Transphosphatidylase, Phospholipase D-like domain protein {ECO:0000313|EMBL:OTG22926.1};
TRINITY_DN100495_c2_g3	A0A103YG34_CYNCS	SubName: Full=Chromo domain-containing protein {ECO:0000313|EMBL:KVI08454.1}; Flags: Fragment;
TRINITY_DN100496_c0_g1	A0A1D1YTG6_9ARAE	RecName: Full=Tubulin alpha chain {ECO:0000256|RuleBase:RU000352}; Flags: Fragment;
TRINITY_DN100496_c2_g1	F2D1N0_HORVV	RecName: Full=Tubulin alpha chain {ECO:0000256|RuleBase:RU000352};
TRINITY_DN100496_c3_g1	A0A1D1YTG6_9ARAE	RecName: Full=Tubulin alpha chain {ECO:0000256|RuleBase:RU000352}; Flags: Fragment;
TRINITY_DN100496_c3_g2	A0A251VIL2_HELAN	RecName: Full=Tubulin alpha chain {ECO:0000256|RuleBase:RU000352};
TRINITY_DN100496_c3_g3	A0A0D3AK05_BRAOL	RecName: Full=Tubulin alpha chain {ECO:0000256|RuleBase:RU000352};
TRINITY_DN100496_c5_g1	Q1EMQ0_PLAMJ	SubName: Full=Alpha tubulin {ECO:0000313|EMBL:CAJ38386.1}; Flags: Fragment;
TRINITY_DN100496_c6_g1	A0A251JZA8_MANES	SubName: Full=Uncharacterized protein {ECO:0000313|EMBL:OAY39345.1};
TRINITY_DN100497_c1_g1	F2EAC6_HORVV	SubName: Full=Predicted protein {ECO:0000313|EMBL:BAK04298.1}; Flags: Fragment;
TRINITY_DN100497_c2_g1	F2EAC6_HORVV	SubName: Full=Predicted protein {ECO:0000313|EMBL:BAK04298.1}; Flags: Fragment;
TRINITY_DN100497_c2_g2	F2EAC6_HORVV	SubName: Full=Predicted protein {ECO:0000313|EMBL:BAK04298.1}; Flags: Fragment;
TRINITY_DN100497_c3_g1	F2EAC6_HORVV	SubName: Full=Predicted protein {ECO:0000313|EMBL:BAK04298.1}; Flags: Fragment;
TRINITY_DN100498_c0_g5	A0A1D1YAQ9_9ARAE	SubName: Full=Neurobeachin {ECO:0000313|EMBL:JAT51717.1};
TRINITY_DN100498_c0_g6	A0A1D1XTK5_9ARAE	SubName: Full=Uncharacterized protein C29B12.08 {ECO:0000313|EMBL:JAT45730.1};
TRINITY_DN100499_c0_g1	M1VME3_CYAM1	RecName: Full=Kynurenine 3-monooxygenase {ECO:0000256|HAMAP-Rule:MF_03018}; EC=1.14.13.9 {ECO:0000256|HAMAP-Rule:MF_03018}; AltName: Full=Kynurenine 3-hydroxylase {ECO:0000256|HAMAP-Rule:MF_03018};
TRINITY_DN100499_c0_g2	L1J2Z0_GUITH	SubName: Full=Uncharacterized protein {ECO:0000313|EMBL:EKX42504.1, ECO:0000313|EnsemblProtists:EKX42504};
TRINITY_DN100499_c0_g3	L1J2Z0_GUITH	SubName: Full=Uncharacterized protein {ECO:0000313|EMBL:EKX42504.1, ECO:0000313|EnsemblProtists:EKX42504};
TRINITY_DN100499_c0_g4	L1J2Z0_GUITH	SubName: Full=Uncharacterized protein {ECO:0000313|EMBL:EKX42504.1, ECO:0000313|EnsemblProtists:EKX42504};
TRINITY_DN100499_c1_g1	M1VME3_CYAM1	RecName: Full=Kynurenine 3-monooxygenase {ECO:0000256|HAMAP-Rule:MF_03018}; EC=1.14.13.9 {ECO:0000256|HAMAP-Rule:MF_03018}; AltName: Full=Kynurenine 3-hydroxylase {ECO:0000256|HAMAP-Rule:MF_03018};
TRINITY_DN100499_c1_g2	M2Y612_GALSU	SubName: Full=Kynurenine 3-monooxygenase {ECO:0000313|EMBL:EME31294.1}; EC=1.14.13.9 {ECO:0000313|EMBL:EME31294.1};
TRINITY_DN100499_c3_g1	A0A0K9PQG2_ZOSMR	SubName: Full=pH-response regulator protein palA/RIM20 {ECO:0000313|EMBL:KMZ71184.1};
TRINITY_DN100500_c1_g1	A0A103XC75_CYNCS	SubName: Full=Protein kinase, ATP binding site-containing protein {ECO:0000313|EMBL:KVH88038.1};
TRINITY_DN100500_c1_g4	A0A251V155_HELAN	SubName: Full=Putative GSK3/SHAGGY-like protein kinase 1 {ECO:0000313|EMBL:OTG28846.1};
TRINITY_DN100500_c1_g6	A0A103XC75_CYNCS	SubName: Full=Protein kinase, ATP binding site-containing protein {ECO:0000313|EMBL:KVH88038.1};
TRINITY_DN100501_c1_g2	A0A118K0W3_CYNCS	SubName: Full=Putative polysaccharide biosynthesis protein {ECO:0000313|EMBL:KVI01938.1};
TRINITY_DN100502_c0_g1	B4F9M2_MAIZE	SubName: Full=Uncharacterized protein {ECO:0000313|EMBL:ACF78815.1};
TRINITY_DN100503_c0_g2	A0A124SD45_CYNCS	SubName: Full=Nucleotide-binding, alpha-beta plait {ECO:0000313|EMBL:KVH95787.1};
TRINITY_DN100503_c0_g3	A0A124SD45_CYNCS	SubName: Full=Nucleotide-binding, alpha-beta plait {ECO:0000313|EMBL:KVH95787.1};
TRINITY_DN100503_c0_g4	A0A118K320_CYNCS	SubName: Full=Uncharacterized protein {ECO:0000313|EMBL:KVI05250.1};
TRINITY_DN100504_c0_g1	A0A1D1YX63_9ARAE	SubName: Full=Tethering factor for nuclear proteasome sts1 {ECO:0000313|EMBL:JAT59206.1};
TRINITY_DN100505_c0_g1	A0A1D1XQS6_9ARAE	SubName: Full=CCHC-type zinc finger protein CG3800 {ECO:0000313|EMBL:JAT44730.1};
TRINITY_DN100505_c0_g2	A0A1D1XQS6_9ARAE	SubName: Full=CCHC-type zinc finger protein CG3800 {ECO:0000313|EMBL:JAT44730.1};
TRINITY_DN100506_c3_g2	A0A124SEE4_CYNCS	SubName: Full=Disease resistance protein {ECO:0000313|EMBL:KVH99847.1};
TRINITY_DN100506_c3_g4	A0A124SEE4_CYNCS	SubName: Full=Disease resistance protein {ECO:0000313|EMBL:KVH99847.1};
TRINITY_DN100507_c1_g2	A0A251UQN8_HELAN	RecName: Full=Translation initiation factor IF-3 {ECO:0000256|RuleBase:RU000646};
TRINITY_DN100507_c1_g3	A0A103XMR7_CYNCS	SubName: Full=Translation initiation factor 3 {ECO:0000313|EMBL:KVH93666.1};
TRINITY_DN100509_c0_g1	A0A176WQ59_MARPO	SubName: Full=Uncharacterized protein {ECO:0000313|EMBL:OAE35258.1};
TRINITY_DN100510_c4_g1	A0A251TUP3_HELAN	SubName: Full=Putative carbamoyl-phosphate synthase B {ECO:0000313|EMBL:OTG14634.1};
TRINITY_DN100510_c5_g1	A0A251RL60_HELAN	SubName: Full=Putative ABI family {ECO:0000313|EMBL:OTF84947.1};
TRINITY_DN100510_c5_g2	A0A103XR09_CYNCS	SubName: Full=Uncharacterized protein {ECO:0000313|EMBL:KVH95299.1};
TRINITY_DN100510_c5_g4	A0A103YLN1_CYNCS	SubName: Full=BTB/POZ fold {ECO:0000313|EMBL:KVI11333.1};
TRINITY_DN100511_c0_g1	A0A103YM64_CYNCS	RecName: Full=Serine/threonine protein phosphatase 2A regulatory subunit {ECO:0000256|PIRNR:PIRNR028043};
TRINITY_DN100511_c0_g2	A0A103XNK1_CYNCS	RecName: Full=Serine/threonine protein phosphatase 2A regulatory subunit {ECO:0000256|PIRNR:PIRNR028043};
TRINITY_DN100512_c0_g1	A0A103XZM2_CYNCS	SubName: Full=Cytochrome b5-like heme/steroid binding domain-containing protein {ECO:0000313|EMBL:KVH99816.1};
TRINITY_DN100512_c0_g2	A0A103XZM2_CYNCS	SubName: Full=Cytochrome b5-like heme/steroid binding domain-containing protein {ECO:0000313|EMBL:KVH99816.1};
TRINITY_DN100512_c2_g1	A0A118JWJ0_CYNCS	SubName: Full=BTB/POZ fold {ECO:0000313|EMBL:KVH95754.1};
TRINITY_DN100512_c3_g1	A0A103XXH8_CYNCS	SubName: Full=Concanavalin A-like lectin/glucanase superfamily {ECO:0000313|EMBL:KVH98684.1};
TRINITY_DN100512_c3_g2	A0A118K1V8_CYNCS	SubName: Full=Concanavalin A-like lectin/glucanase superfamily {ECO:0000313|EMBL:KVI03376.1};
TRINITY_DN100512_c3_g3	A0A118K1V8_CYNCS	SubName: Full=Concanavalin A-like lectin/glucanase superfamily {ECO:0000313|EMBL:KVI03376.1};
TRINITY_DN100512_c4_g1	A0A103XL35_CYNCS	SubName: Full=Helix-turn-helix motif-containing protein {ECO:0000313|EMBL:KVH92766.1};
TRINITY_DN100512_c4_g4	A0A103Y604_CYNCS	SubName: Full=Helix-turn-helix motif-containing protein {ECO:0000313|EMBL:KVI03159.1};
TRINITY_DN100512_c5_g1	A0A103XZM2_CYNCS	SubName: Full=Cytochrome b5-like heme/steroid binding domain-containing protein {ECO:0000313|EMBL:KVH99816.1};
TRINITY_DN100513_c1_g2	H1ZX79_TRITD	SubName: Full=Td1TL1 protein {ECO:0000313|EMBL:CBZ39500.1}; Flags: Fragment;
TRINITY_DN100514_c0_g1	A0A103YBP0_CYNCS	SubName: Full=Uncharacterized protein {ECO:0000313|EMBL:KVI06140.1};
TRINITY_DN100514_c0_g2	A0A251UI25_HELAN	SubName: Full=Putative disproportionating enzyme 2 {ECO:0000313|EMBL:OTG22978.1};
TRINITY_DN100514_c0_g4	A0A251UI25_HELAN	SubName: Full=Putative disproportionating enzyme 2 {ECO:0000313|EMBL:OTG22978.1};
TRINITY_DN100515_c0_g1	A0A103SLU4_CYNCS	SubName: Full=Uncharacterized protein {ECO:0000313|EMBL:KVG88540.1};
TRINITY_DN100515_c0_g2	A0A103YCI6_CYNCS	SubName: Full=BZR1, transcriptional repressor {ECO:0000313|EMBL:KVI06575.1};
TRINITY_DN100515_c0_g3	A0A287P1L8_HORVV	SubName: Full=Predicted protein {ECO:0000313|EnsemblPlants:HORVU4Hr1G052210.4};
TRINITY_DN100515_c0_g6	A0A287KSZ3_HORVV	SubName: Full=Uncharacterized protein {ECO:0000313|EnsemblPlants:HORVU3Hr1G038010.9};
TRINITY_DN100516_c0_g1	A0A103XH29_CYNCS	SubName: Full=Transmembrane receptor, eukaryota {ECO:0000313|EMBL:KVH90584.1};
TRINITY_DN100516_c0_g2	A0A103XH29_CYNCS	SubName: Full=Transmembrane receptor, eukaryota {ECO:0000313|EMBL:KVH90584.1};
TRINITY_DN100516_c0_g3	A0A103YIA2_CYNCS	SubName: Full=Transmembrane receptor, eukaryota {ECO:0000313|EMBL:KVI09547.1};
TRINITY_DN100516_c0_g5	A0A1D1XPN9_9ARAE	SubName: Full=3'(2'),5'-bisphosphate nucleotidase {ECO:0000313|EMBL:JAT44327.1}; Flags: Fragment;
TRINITY_DN100517_c1_g2	A0A251RKK8_HELAN	SubName: Full=Putative ureidoglycine aminohydrolase {ECO:0000313|EMBL:OTF84888.1};
TRINITY_DN100517_c1_g3	A0A251RKK8_HELAN	SubName: Full=Putative ureidoglycine aminohydrolase {ECO:0000313|EMBL:OTF84888.1};
TRINITY_DN100517_c2_g1	A0A103YLI2_CYNCS	SubName: Full=DNA/RNA helicase, DEAD/DEAH box type, N-terminal {ECO:0000313|EMBL:KVI11366.1};
TRINITY_DN100517_c2_g2	A0A103YLI2_CYNCS	SubName: Full=DNA/RNA helicase, DEAD/DEAH box type, N-terminal {ECO:0000313|EMBL:KVI11366.1};
TRINITY_DN100518_c4_g1	A0A103Y0R9_CYNCS	SubName: Full=C-terminal-processing peptidase S41A {ECO:0000313|EMBL:KVI00398.1};
TRINITY_DN100518_c5_g3	A0A124SF05_CYNCS	SubName: Full=AMP-binding, conserved site-containing protein {ECO:0000313|EMBL:KVI01728.1};
TRINITY_DN100518_c6_g1	A0A251S8A7_HELAN	RecName: Full=Protein DETOXIFICATION {ECO:0000256|RuleBase:RU004914}; AltName: Full=Multidrug and toxic compound extrusion protein {ECO:0000256|RuleBase:RU004914};
TRINITY_DN100518_c6_g3	A0A103XSB8_CYNCS	SubName: Full=Multi antimicrobial extrusion protein {ECO:0000313|EMBL:KVH95987.1};
TRINITY_DN100519_c0_g1	V4NPX9_EUTSA	RecName: Full=Acetyltransferase component of pyruvate dehydrogenase complex {ECO:0000256|RuleBase:RU361137}; EC=2.3.1.12 {ECO:0000256|RuleBase:RU361137};
TRINITY_DN100520_c0_g1	A0A103XY61_CYNCS	SubName: Full=Uncharacterized protein {ECO:0000313|EMBL:KVH99004.1};
TRINITY_DN100520_c2_g11	A0A061FJ35_THECC	SubName: Full=Cobalt ion binding {ECO:0000313|EMBL:EOY16928.1};
TRINITY_DN100520_c2_g3	A0A251VTR9_HELAN	SubName: Full=Putative class II aminoacyl-tRNA and biotin synthetases superfamily protein {ECO:0000313|EMBL:OTG38506.1};
TRINITY_DN100520_c2_g5	A0A118JSM3_CYNCS	SubName: Full=Conserved oligomeric Golgi complex subunit 5 {ECO:0000313|EMBL:KVH88391.1};
TRINITY_DN100520_c2_g6	A0A251VTR9_HELAN	SubName: Full=Putative class II aminoacyl-tRNA and biotin synthetases superfamily protein {ECO:0000313|EMBL:OTG38506.1};
TRINITY_DN100521_c2_g1	A9PHT6_POPTR	SubName: Full=Uncharacterized protein {ECO:0000313|EMBL:ABK95939.1};
TRINITY_DN100521_c4_g1	A0A2G9FW86_9LAMI	SubName: Full=ATP synthase F0 subunit 6 {ECO:0000313|EMBL:PIM97191.1};
TRINITY_DN100521_c4_g2	A0A2G9FW86_9LAMI	SubName: Full=ATP synthase F0 subunit 6 {ECO:0000313|EMBL:PIM97191.1};
TRINITY_DN100521_c5_g1	A0A103Y557_CYNCS	SubName: Full=Acyl-CoA-binding protein, ACBP {ECO:0000313|EMBL:KVI02712.1}; Flags: Fragment;
TRINITY_DN100521_c5_g2	A0A103XEQ1_CYNCS	SubName: Full=ATPase, F1 complex, delta/epsilon subunit {ECO:0000313|EMBL:KVH89331.1}; Flags: Fragment;
TRINITY_DN100521_c5_g4	A9PHT6_POPTR	SubName: Full=Uncharacterized protein {ECO:0000313|EMBL:ABK95939.1};
TRINITY_DN100521_c5_g5	A0A103XEQ1_CYNCS	SubName: Full=ATPase, F1 complex, delta/epsilon subunit {ECO:0000313|EMBL:KVH89331.1}; Flags: Fragment;
TRINITY_DN100522_c0_g1	A0A103Y2W0_CYNCS	SubName: Full=Harbinger transposase-derived nuclease {ECO:0000313|EMBL:KVI01529.1};
TRINITY_DN100523_c0_g1	A0A251UV32_HELAN	SubName: Full=Putative tetratricopeptide-like helical domain-containing protein {ECO:0000313|EMBL:OTG26632.1};
TRINITY_DN100524_c0_g1	A0A103XV39_CYNCS	SubName: Full=Cytochrome P450 {ECO:0000313|EMBL:KVH97431.1}; Flags: Fragment;
TRINITY_DN100525_c0_g1	A0A218XB00_PUNGR	SubName: Full=Uncharacterized protein {ECO:0000313|EMBL:OWM81879.1};
TRINITY_DN100526_c0_g1	A0A251VFF5_HELAN	SubName: Full=Putative glycosyl hydrolase family protein {ECO:0000313|EMBL:OTG34367.1};
TRINITY_DN100526_c0_g2	A0A103XX67_CYNCS	SubName: Full=Fibronectin type III-like domain-containing protein {ECO:0000313|EMBL:KVH98568.1};
TRINITY_DN100527_c2_g1	F2DT01_HORVV	SubName: Full=Predicted protein {ECO:0000313|EMBL:BAJ98222.1};
TRINITY_DN100527_c2_g2	F2DT01_HORVV	SubName: Full=Predicted protein {ECO:0000313|EMBL:BAJ98222.1};
TRINITY_DN100528_c1_g1	A0A124SF96_CYNCS	RecName: Full=Protein YIPF {ECO:0000256|RuleBase:RU361264};
TRINITY_DN100529_c0_g1	A0A251UNN9_HELAN	SubName: Full=Putative transcription factor jumonji/aspartyl beta-hydroxylase {ECO:0000313|EMBL:OTG23931.1};
TRINITY_DN100529_c0_g2	A0A251UNN9_HELAN	SubName: Full=Putative transcription factor jumonji/aspartyl beta-hydroxylase {ECO:0000313|EMBL:OTG23931.1};
TRINITY_DN100529_c0_g3	A0A251UNN9_HELAN	SubName: Full=Putative transcription factor jumonji/aspartyl beta-hydroxylase {ECO:0000313|EMBL:OTG23931.1};
TRINITY_DN100529_c1_g1	A0A103Y204_CYNCS	SubName: Full=JmjC domain-containing protein {ECO:0000313|EMBL:KVI01041.1};
TRINITY_DN100529_c1_g2	A0A103Y1Z2_CYNCS	SubName: Full=WRC-like protein {ECO:0000313|EMBL:KVI01042.1};
TRINITY_DN100529_c1_g3	A0A103Y1Z2_CYNCS	SubName: Full=WRC-like protein {ECO:0000313|EMBL:KVI01042.1};
TRINITY_DN100529_c1_g4	A0A103Y1Z2_CYNCS	SubName: Full=WRC-like protein {ECO:0000313|EMBL:KVI01042.1};
TRINITY_DN100530_c0_g1	A0A103XMX2_CYNCS	SubName: Full=Peptidase C50, separase {ECO:0000313|EMBL:KVH93464.1};
TRINITY_DN100531_c1_g1	A0A103YB12_CYNCS	RecName: Full=Proteasome subunit beta type {ECO:0000256|RuleBase:RU004203}; EC=3.4.25.1 {ECO:0000256|RuleBase:RU004203};
TRINITY_DN100531_c1_g10	A0A103YEL1_CYNCS	SubName: Full=Uncharacterized protein {ECO:0000313|EMBL:KVI07641.1};
TRINITY_DN100531_c1_g2	A0A251T3E2_HELAN	RecName: Full=Proteasome subunit beta type {ECO:0000256|RuleBase:RU004203}; EC=3.4.25.1 {ECO:0000256|RuleBase:RU004203};
TRINITY_DN100531_c1_g4	A0A251U1U7_HELAN	SubName: Full=Putative nucleophile aminohydrolase (Ntn hydrolases) superfamily protein {ECO:0000313|EMBL:OTG17029.1};
TRINITY_DN100531_c1_g7	A0A103YEL1_CYNCS	SubName: Full=Uncharacterized protein {ECO:0000313|EMBL:KVI07641.1};
TRINITY_DN100531_c1_g9	F2EFA8_HORVV	RecName: Full=ATP synthase subunit beta {ECO:0000256|RuleBase:RU003553}; EC=3.6.3.14 {ECO:0000256|RuleBase:RU003553};
TRINITY_DN100532_c0_g1	A0A251VEA9_HELAN	SubName: Full=Putative cytochrome P450, family 81, subfamily D, polypeptide 3 {ECO:0000313|EMBL:OTG33925.1};
TRINITY_DN100532_c0_g2	A0A251VEA9_HELAN	SubName: Full=Putative cytochrome P450, family 81, subfamily D, polypeptide 3 {ECO:0000313|EMBL:OTG33925.1};
TRINITY_DN100532_c0_g3	A0A103XWR5_CYNCS	SubName: Full=Cytochrome P450 {ECO:0000313|EMBL:KVH98297.1};
TRINITY_DN100532_c1_g1	A0A103XWE1_CYNCS	SubName: Full=Transcriptional coactivator Hfi1/Transcriptional adapter 1 {ECO:0000313|EMBL:KVH98089.1};
TRINITY_DN100533_c0_g1	A0A251SNR3_HELAN	SubName: Full=Putative peptidyl-prolyl cis-trans isomerase, PpiC-type, Rhodanese-like domain protein {ECO:0000313|EMBL:OTG00364.1};
TRINITY_DN100533_c2_g1	A0A118K520_CYNCS	SubName: Full=Zinc finger, GATA-type {ECO:0000313|EMBL:KVI08413.1};
TRINITY_DN100533_c2_g2	A0A118K520_CYNCS	SubName: Full=Zinc finger, GATA-type {ECO:0000313|EMBL:KVI08413.1};
TRINITY_DN100533_c3_g1	A0A103XF25_CYNCS	SubName: Full=Zinc finger, CCCH-type {ECO:0000313|EMBL:KVH89508.1};
TRINITY_DN100533_c3_g2	A0A103YIV9_CYNCS	SubName: Full=Nucleotide-binding, alpha-beta plait {ECO:0000313|EMBL:KVI09893.1};
TRINITY_DN100534_c1_g1	A0A251UQ20_HELAN	SubName: Full=Putative retrotransposon gag domain-containing protein {ECO:0000313|EMBL:OTG24956.1};
TRINITY_DN100535_c1_g1	A0A118K192_CYNCS	SubName: Full=FMN-binding split barrel {ECO:0000313|EMBL:KVI02475.1};
TRINITY_DN100535_c2_g1	A0A251SEF4_HELAN	SubName: Full=Putative regulator of chromosome condensation 1/beta-lactamase-inhibitor protein II {ECO:0000313|EMBL:OTF97234.1};
TRINITY_DN100535_c2_g2	A0A251VBD7_HELAN	SubName: Full=Uncharacterized protein {ECO:0000313|EMBL:OTG32754.1};
TRINITY_DN100535_c2_g3	A0A103XPV0_CYNCS	RecName: Full=Protoporphyrinogen oxidase {ECO:0000256|RuleBase:RU364052}; EC=1.3.3.4 {ECO:0000256|RuleBase:RU364052};
TRINITY_DN100535_c2_g4	A0A251VBD7_HELAN	SubName: Full=Uncharacterized protein {ECO:0000313|EMBL:OTG32754.1};
TRINITY_DN100536_c0_g1	A0A1D1XGV0_9ARAE	SubName: Full=ATP synthase subunit d, mitochondrial {ECO:0000313|EMBL:JAT41612.1}; Flags: Fragment;
TRINITY_DN100536_c0_g2	A0A1D1XGV0_9ARAE	SubName: Full=ATP synthase subunit d, mitochondrial {ECO:0000313|EMBL:JAT41612.1}; Flags: Fragment;
TRINITY_DN100536_c0_g3	A0A1D1XGV0_9ARAE	SubName: Full=ATP synthase subunit d, mitochondrial {ECO:0000313|EMBL:JAT41612.1}; Flags: Fragment;
TRINITY_DN100537_c0_g1	A0A196S6H2_BLAHN	RecName: Full=Succinate--CoA ligase [ADP-forming] subunit alpha, mitochondrial {ECO:0000256|HAMAP-Rule:MF_03222}; EC=6.2.1.5 {ECO:0000256|HAMAP-Rule:MF_03222}; AltName: Full=Succinyl-CoA synthetase subunit alpha {ECO:0000256|HAMAP-Rule:MF_03222}; Short=SCS-alpha {ECO:0000256|HAMAP-Rule:MF_03222};
TRINITY_DN100538_c0_g1	A0A0L9VDD9_PHAAN	SubName: Full=Uncharacterized protein {ECO:0000313|EMBL:KOM53070.1};
TRINITY_DN100538_c3_g1	D8QZ51_SELML	SubName: Full=Uncharacterized protein {ECO:0000313|EMBL:EFJ34355.1};
TRINITY_DN100538_c4_g1	A0A1D1XET7_9ARAE	SubName: Full=Nuclear export mediator factor Nemf {ECO:0000313|EMBL:JAT40910.1};
TRINITY_DN100538_c4_g2	A0A1D1XET7_9ARAE	SubName: Full=Nuclear export mediator factor Nemf {ECO:0000313|EMBL:JAT40910.1};
TRINITY_DN100538_c4_g4	D7MPG5_ARALL	SubName: Full=EMB1441 {ECO:0000313|EMBL:EFH42024.1};
TRINITY_DN100538_c5_g3	A0A251USG5_HELAN	SubName: Full=Putative alpha/beta-Hydrolases superfamily protein {ECO:0000313|EMBL:OTG26288.1};
TRINITY_DN100539_c1_g1	A0A251S9G6_HELAN	SubName: Full=Putative myb domain protein 74 {ECO:0000313|EMBL:OTF95393.1};
TRINITY_DN100539_c1_g3	A0A1D1Y0L1_9ARAE	SubName: Full=Uncharacterized protein {ECO:0000313|EMBL:JAT48180.1};
TRINITY_DN100539_c1_g4	A0A103XF29_CYNCS	SubName: Full=Uncharacterized protein {ECO:0000313|EMBL:KVH89584.1};
TRINITY_DN100539_c2_g1	A0A251U7U5_HELAN	SubName: Full=Putative quinoprotein alcohol dehydrogenase-like superfamily {ECO:0000313|EMBL:OTG19428.1};
TRINITY_DN100539_c3_g1	I1ME93_SOYBN	SubName: Full=Uncharacterized protein {ECO:0000313|EMBL:KRH10743.1, ECO:0000313|EnsemblPlants:GLYMA15G07230.1};
TRINITY_DN100540_c4_g1	A0A118K7L1_CYNCS	SubName: Full=SPX, N-terminal {ECO:0000313|EMBL:KVI12433.1};
TRINITY_DN100541_c0_g1	F6HFY4_VITVI	SubName: Full=Uncharacterized protein {ECO:0000313|EMBL:CCB51103.1};
TRINITY_DN100541_c1_g1	A0A118JSZ8_CYNCS	SubName: Full=Uncharacterized protein {ECO:0000313|EMBL:KVH88931.1};
TRINITY_DN100541_c1_g2	A0A251V1U4_HELAN	RecName: Full=Auxin response factor {ECO:0000256|RuleBase:RU004561};
TRINITY_DN100541_c1_g3	A0A103XRN1_CYNCS	SubName: Full=Uncharacterized protein {ECO:0000313|EMBL:KVH95579.1};
TRINITY_DN100541_c1_g5	A0A103XRN1_CYNCS	SubName: Full=Uncharacterized protein {ECO:0000313|EMBL:KVH95579.1};
TRINITY_DN100541_c2_g1	A0A103YHV9_CYNCS	RecName: Full=Auxin response factor {ECO:0000256|RuleBase:RU004561};
TRINITY_DN100541_c2_g2	A0A103XHK9_CYNCS	RecName: Full=Auxin response factor {ECO:0000256|RuleBase:RU004561};
TRINITY_DN100541_c2_g3	A0A103XHK9_CYNCS	RecName: Full=Auxin response factor {ECO:0000256|RuleBase:RU004561};
TRINITY_DN100541_c2_g4	A0A103YHV9_CYNCS	RecName: Full=Auxin response factor {ECO:0000256|RuleBase:RU004561};
TRINITY_DN100541_c4_g1	A0A103YHV9_CYNCS	RecName: Full=Auxin response factor {ECO:0000256|RuleBase:RU004561};
TRINITY_DN100543_c0_g1	A0A118K4A4_CYNCS	SubName: Full=Basic-leucine zipper domain-containing protein {ECO:0000313|EMBL:KVI07248.1};
TRINITY_DN100545_c0_g1	A0A103Y6X2_CYNCS	SubName: Full=Homeodomain-like protein {ECO:0000313|EMBL:KVI03624.1};
TRINITY_DN100545_c1_g1	A0A251TXK6_HELAN	SubName: Full=Putative POX domain, Homeobox KN domain-containing protein {ECO:0000313|EMBL:OTG15867.1};
TRINITY_DN100545_c1_g3	A0A103XZU5_CYNCS	RecName: Full=Threonine dehydratase {ECO:0000256|RuleBase:RU362012}; EC=4.3.1.19 {ECO:0000256|RuleBase:RU362012}; AltName: Full=Threonine deaminase {ECO:0000256|RuleBase:RU362012};
TRINITY_DN100545_c1_g4	A0A103Y517_CYNCS	SubName: Full=Homeobox KN domain-containing protein {ECO:0000313|EMBL:KVI02644.1};
TRINITY_DN100545_c1_g5	A0A118K1C1_CYNCS	SubName: Full=Uncharacterized protein {ECO:0000313|EMBL:KVI02552.1};
TRINITY_DN100545_c1_g6	A0A251TXK6_HELAN	SubName: Full=Putative POX domain, Homeobox KN domain-containing protein {ECO:0000313|EMBL:OTG15867.1};
TRINITY_DN100545_c1_g7	A0A124SC33_CYNCS	SubName: Full=Uncharacterized protein {ECO:0000313|EMBL:KVH92557.1};
TRINITY_DN100546_c5_g1	A0A124SC25_CYNCS	SubName: Full=Natural resistance-associated macrophage protein {ECO:0000313|EMBL:KVH92457.1};
TRINITY_DN100546_c5_g2	A0A124SHA7_CYNCS	SubName: Full=Natural resistance-associated macrophage protein {ECO:0000313|EMBL:KVI08941.1}; Flags: Fragment;
TRINITY_DN100548_c0_g1	A0A1D1ZGV5_9ARAE	SubName: Full=NADH-ubiquinone oxidoreductase subunit, mitochondrial {ECO:0000313|EMBL:JAT66184.1};
TRINITY_DN100548_c0_g2	A0A1D1ZGV5_9ARAE	SubName: Full=NADH-ubiquinone oxidoreductase subunit, mitochondrial {ECO:0000313|EMBL:JAT66184.1};
TRINITY_DN100549_c1_g1	A0A103XTT9_CYNCS	SubName: Full=Transcription factor GRAS {ECO:0000313|EMBL:KVH96736.1};
TRINITY_DN100549_c2_g1	A0A251UIL8_HELAN	SubName: Full=Putative glucose/ribitol dehydrogenase {ECO:0000313|EMBL:OTG23217.1};
TRINITY_DN100549_c2_g3	A0A251UIL8_HELAN	SubName: Full=Putative glucose/ribitol dehydrogenase {ECO:0000313|EMBL:OTG23217.1};
TRINITY_DN100550_c0_g1	A0A250XB20_9CHLO	SubName: Full=Uncharacterized protein {ECO:0000313|EMBL:GAX80072.1};
TRINITY_DN100550_c0_g2	C1EHN7_MICCC	SubName: Full=Uncharacterized protein {ECO:0000313|EMBL:ACO67717.1};
TRINITY_DN100550_c1_g1	A0A061RP37_9CHLO	SubName: Full=Putative importin-7 {ECO:0000313|EMBL:JAC72534.1};
TRINITY_DN100550_c1_g4	C1EHN7_MICCC	SubName: Full=Uncharacterized protein {ECO:0000313|EMBL:ACO67717.1};
TRINITY_DN100551_c0_g1	A0A103YGU2_CYNCS	SubName: Full=CO dehydrogenase flavoprotein-like, FAD-binding, subdomain 2 {ECO:0000313|EMBL:KVI08800.1};
TRINITY_DN100551_c0_g2	A0A103YGU2_CYNCS	SubName: Full=CO dehydrogenase flavoprotein-like, FAD-binding, subdomain 2 {ECO:0000313|EMBL:KVI08800.1};
TRINITY_DN100551_c0_g4	A0A118JU73_CYNCS	SubName: Full=Phosphatidylinositol 3-/4-kinase, catalytic domain-containing protein {ECO:0000313|EMBL:KVH91059.1};
TRINITY_DN100553_c0_g1	A0A251SAQ8_HELAN	SubName: Full=Uncharacterized protein {ECO:0000313|EMBL:OTF95833.1};
TRINITY_DN100553_c0_g3	A0A251SAQ8_HELAN	SubName: Full=Uncharacterized protein {ECO:0000313|EMBL:OTF95833.1};
TRINITY_DN100554_c1_g1	A0A0D2SRI6_GOSRA	SubName: Full=Uncharacterized protein {ECO:0000313|EMBL:KJB33875.1};
TRINITY_DN100554_c1_g5	A0A0D2SRI6_GOSRA	SubName: Full=Uncharacterized protein {ECO:0000313|EMBL:KJB33875.1};
TRINITY_DN100555_c0_g1	L1JXK1_GUITH	SubName: Full=Uncharacterized protein {ECO:0000313|EMBL:EKX53102.1, ECO:0000313|EnsemblProtists:EKX53102};
TRINITY_DN100555_c0_g4	L1JXK1_GUITH	SubName: Full=Uncharacterized protein {ECO:0000313|EMBL:EKX53102.1, ECO:0000313|EnsemblProtists:EKX53102};
TRINITY_DN100556_c0_g1	A0A103YAF5_CYNCS	SubName: Full=Rubisco LS methyltransferase, substrate-binding domain-containing protein {ECO:0000313|EMBL:KVI05442.1};
TRINITY_DN100556_c2_g1	A0A103Y3J4_CYNCS	SubName: Full=Pseudouridine synthase, catalytic domain-containing protein {ECO:0000313|EMBL:KVI01889.1};
TRINITY_DN100556_c2_g2	A0A103Y3J4_CYNCS	SubName: Full=Pseudouridine synthase, catalytic domain-containing protein {ECO:0000313|EMBL:KVI01889.1};
TRINITY_DN100556_c3_g2	D7TW33_VITVI	SubName: Full=Uncharacterized protein {ECO:0000313|EMBL:CBI34708.3};
TRINITY_DN100557_c0_g1	A0A103YC58_CYNCS	SubName: Full=Major facilitator superfamily {ECO:0000313|EMBL:KVI06372.1}; Flags: Fragment;
TRINITY_DN100558_c5_g1	A0A251UVZ8_HELAN	SubName: Full=Putative serine/threonine-protein kinase Mps1 {ECO:0000313|EMBL:OTG27557.1};
TRINITY_DN100558_c6_g1	A0A118JUI7_CYNCS	SubName: Full=DNA-binding WRKY {ECO:0000313|EMBL:KVH91090.1};
TRINITY_DN100558_c6_g3	A0A118JUI7_CYNCS	SubName: Full=DNA-binding WRKY {ECO:0000313|EMBL:KVH91090.1};
TRINITY_DN100559_c0_g1	A0A103XCJ1_CYNCS	SubName: Full=Armadillo {ECO:0000313|EMBL:KVH88220.1};
TRINITY_DN100559_c0_g3	A0A103XCJ1_CYNCS	SubName: Full=Armadillo {ECO:0000313|EMBL:KVH88220.1};
TRINITY_DN100559_c1_g1	A0A103Y8Y0_CYNCS	SubName: Full=DNA mismatch repair protein MutS, connector domain-containing protein {ECO:0000313|EMBL:KVI04701.1};
TRINITY_DN100561_c4_g1	A0A251TA06_HELAN	SubName: Full=Putative 60S ribosomal protein L3 {ECO:0000313|EMBL:OTG07376.1};
TRINITY_DN100561_c5_g1	A0A118JW07_CYNCS	SubName: Full=Uncharacterized protein {ECO:0000313|EMBL:KVH93971.1};
TRINITY_DN100561_c5_g3	A0A103Y2Z8_CYNCS	SubName: Full=Uncharacterized protein {ECO:0000313|EMBL:KVI01569.1};
TRINITY_DN100561_c5_g5	A0A118JW07_CYNCS	SubName: Full=Uncharacterized protein {ECO:0000313|EMBL:KVH93971.1};
TRINITY_DN100561_c5_g9	A0A103Y2Z8_CYNCS	SubName: Full=Uncharacterized protein {ECO:0000313|EMBL:KVI01569.1};
TRINITY_DN100562_c3_g1	A0A2I4HTY5_9ROSI	SubName: Full=alanine--glyoxylate aminotransferase 2 homolog 2, mitochondrial-like {ECO:0000313|RefSeq:XP_018859616.1};
TRINITY_DN100562_c4_g2	A0A2D3BHS0_9ASTR	SubName: Full=WD40 {ECO:0000313|EMBL:ATT59260.1};
TRINITY_DN100562_c4_g3	A0A103YHU2_CYNCS	SubName: Full=WD40 repeat-containing protein {ECO:0000313|EMBL:KVI09369.1};
TRINITY_DN100564_c5_g1	A0A103XU17_CYNCS	SubName: Full=Uncharacterized protein {ECO:0000313|EMBL:KVH96893.1};
TRINITY_DN100564_c5_g2	A0A103XTJ5_CYNCS	SubName: Full=RNA-binding, CRM domain-containing protein {ECO:0000313|EMBL:KVH96633.1};
TRINITY_DN100565_c1_g1	A0A251RYH1_HELAN	SubName: Full=Putative glutamine-tRNA ligase, putative / glutaminyl-tRNA synthetase, putative / GlnRS, putative {ECO:0000313|EMBL:OTF91253.1};
TRINITY_DN100565_c1_g2	A0A103YF40_CYNCS	SubName: Full=AT hook, DNA-binding motif-containing protein {ECO:0000313|EMBL:KVI07947.1};
TRINITY_DN100565_c1_g3	A0A251RYH1_HELAN	SubName: Full=Putative glutamine-tRNA ligase, putative / glutaminyl-tRNA synthetase, putative / GlnRS, putative {ECO:0000313|EMBL:OTF91253.1};
TRINITY_DN100565_c1_g5	A0A251UT10_HELAN	SubName: Full=Putative zinc finger, PHD-type, Zinc finger, RING/FYVE/PHD-type {ECO:0000313|EMBL:OTG26520.1};
TRINITY_DN100566_c0_g1	A0A103YK61_CYNCS	SubName: Full=Uncharacterized protein {ECO:0000313|EMBL:KVI10572.1};
TRINITY_DN100566_c1_g1	A0A118K345_CYNCS	SubName: Full=Uncharacterized protein {ECO:0000313|EMBL:KVI05353.1};
TRINITY_DN100566_c1_g2	A0A124SAZ3_CYNCS	SubName: Full=DNA/RNA helicase, DEAD/DEAH box type, N-terminal {ECO:0000313|EMBL:KVH89035.1};
TRINITY_DN100566_c1_g3	A0A118K345_CYNCS	SubName: Full=Uncharacterized protein {ECO:0000313|EMBL:KVI05353.1};
TRINITY_DN100567_c0_g1	A0A251U3R5_HELAN	SubName: Full=Putative galactose oxidase/kelch repeat superfamily protein {ECO:0000313|EMBL:OTG17995.1};
TRINITY_DN100567_c0_g2	A0A118K5V5_CYNCS	SubName: Full=Kelch-type beta propeller {ECO:0000313|EMBL:KVI09678.1}; Flags: Fragment;
TRINITY_DN100568_c0_g1	A0A118JTT8_CYNCS	RecName: Full=Lipoxygenase {ECO:0000256|RuleBase:RU003975}; EC=1.13.11.- {ECO:0000256|RuleBase:RU003975};
TRINITY_DN100569_c7_g1	A0A103Y1S7_CYNCS	SubName: Full=Uncharacterized protein {ECO:0000313|EMBL:KVI00921.1};
TRINITY_DN100569_c7_g5	A0A124SDY2_CYNCS	SubName: Full=Retrieval of early ER protein Rer1 {ECO:0000313|EMBL:KVH98397.1};
TRINITY_DN100570_c0_g1	A0A103Y3F5_CYNCS	SubName: Full=C2 calcium-dependent membrane targeting {ECO:0000313|EMBL:KVI01829.1};
TRINITY_DN100570_c0_g2	A0A103YKT5_CYNCS	SubName: Full=C2 calcium/lipid-binding domain, CaLB {ECO:0000313|EMBL:KVI10971.1};
TRINITY_DN100570_c1_g2	A0A103XXC3_CYNCS	SubName: Full=F-box domain, cyclin-like protein {ECO:0000313|EMBL:KVH98645.1}; Flags: Fragment;
TRINITY_DN100570_c3_g1	A0A251TBQ3_HELAN	RecName: Full=Phosphatidylserine decarboxylase proenzyme 2 {ECO:0000256|HAMAP-Rule:MF_03209}; EC=4.1.1.65 {ECO:0000256|HAMAP-Rule:MF_03209}; Contains: RecName: Full=Phosphatidylserine decarboxylase 2 alpha chain {ECO:0000256|HAMAP-Rule:MF_03209}; Contains: RecName: Full=Phosphatidylserine decarboxylase 2 beta chain {ECO:0000256|HAMAP-Rule:MF_03209};
TRINITY_DN100570_c4_g1	A0A103Y3F5_CYNCS	SubName: Full=C2 calcium-dependent membrane targeting {ECO:0000313|EMBL:KVI01829.1};
TRINITY_DN100570_c4_g3	F2E0R1_HORVV	SubName: Full=Predicted protein {ECO:0000313|EMBL:BAK00933.1};
TRINITY_DN100570_c4_g4	F2E0R1_HORVV	SubName: Full=Predicted protein {ECO:0000313|EMBL:BAK00933.1};
TRINITY_DN100570_c5_g1	A0A103XXC3_CYNCS	SubName: Full=F-box domain, cyclin-like protein {ECO:0000313|EMBL:KVH98645.1}; Flags: Fragment;
TRINITY_DN100570_c5_g2	A0A103XXC3_CYNCS	SubName: Full=F-box domain, cyclin-like protein {ECO:0000313|EMBL:KVH98645.1}; Flags: Fragment;
TRINITY_DN100572_c0_g3	A0A1U7W6W2_NICSY	SubName: Full=acid beta-fructofuranosidase-like {ECO:0000313|RefSeq:XP_009775767.1};
TRINITY_DN100573_c0_g1	A0A103XVG5_CYNCS	SubName: Full=Chaperonin Cpn60/TCP-1 {ECO:0000313|EMBL:KVH97638.1};
TRINITY_DN100574_c5_g3	A0A124SG58_CYNCS	SubName: Full=PSP, proline-rich {ECO:0000313|EMBL:KVI05326.1};
TRINITY_DN100574_c5_g4	D0NRA1_PHYIT	RecName: Full=Branched-chain-amino-acid aminotransferase {ECO:0000256|RuleBase:RU004517}; EC=2.6.1.42 {ECO:0000256|RuleBase:RU004517};
TRINITY_DN100574_c5_g5	A0A124SG58_CYNCS	SubName: Full=PSP, proline-rich {ECO:0000313|EMBL:KVI05326.1};
TRINITY_DN100574_c5_g7	A0A103XAY4_CYNCS	SubName: Full=Uncharacterized protein {ECO:0000313|EMBL:KVH87380.1};
TRINITY_DN100575_c0_g1	A0A1D1YXB2_9ARAE	SubName: Full=SH3 domain-containing protein PJ696.02 {ECO:0000313|EMBL:JAT59254.1}; Flags: Fragment;
TRINITY_DN100575_c0_g2	A0A1D1YXB2_9ARAE	SubName: Full=SH3 domain-containing protein PJ696.02 {ECO:0000313|EMBL:JAT59254.1}; Flags: Fragment;
TRINITY_DN100577_c0_g1	A0A1D1YZD0_9ARAE	SubName: Full=Putative ABC transporter ATP-binding protein C16H5.08c {ECO:0000313|EMBL:JAT59995.1};
TRINITY_DN100577_c0_g2	I0Z2F3_COCSC	SubName: Full=Flagellar associated protein {ECO:0000313|EMBL:EIE24822.1};
TRINITY_DN100578_c0_g1	A0A1D1YYF8_9ARAE	SubName: Full=NADH-ubiquinone oxidoreductase subunit, mitochondrial {ECO:0000313|EMBL:JAT59678.1}; Flags: Fragment;
TRINITY_DN100579_c0_g1	A0A251TJK6_HELAN	SubName: Full=Uncharacterized protein {ECO:0000313|EMBL:OTG10959.1};
TRINITY_DN100579_c0_g2	A0A103YG23_CYNCS	RecName: Full=Kinesin-like protein {ECO:0000256|RuleBase:RU000394};
TRINITY_DN100579_c0_g3	A0A118JU41_CYNCS	RecName: Full=Kinesin-like protein {ECO:0000256|RuleBase:RU000394};
TRINITY_DN100579_c0_g4	A0A251SRH6_HELAN	RecName: Full=Kinesin-like protein {ECO:0000256|RuleBase:RU000394};
TRINITY_DN100579_c0_g5	A0A103YG23_CYNCS	RecName: Full=Kinesin-like protein {ECO:0000256|RuleBase:RU000394};
TRINITY_DN100581_c0_g1	A0A103XCV3_CYNCS	SubName: Full=Uncharacterized protein {ECO:0000313|EMBL:KVH88326.1};
TRINITY_DN100581_c0_g2	A0A103XCV3_CYNCS	SubName: Full=Uncharacterized protein {ECO:0000313|EMBL:KVH88326.1};
TRINITY_DN100582_c1_g3	B9T3Q6_RICCO	SubName: Full=Uncharacterized protein {ECO:0000313|EMBL:EEF29504.1};
TRINITY_DN100582_c1_g4	B9T3Q6_RICCO	SubName: Full=Uncharacterized protein {ECO:0000313|EMBL:EEF29504.1};
TRINITY_DN100585_c0_g1	A0A1S3X9I8_TOBAC	SubName: Full=cell division cycle protein 27 homolog B-like {ECO:0000313|RefSeq:XP_016436600.1};
TRINITY_DN100585_c0_g2	A0A251UZD7_HELAN	SubName: Full=Putative CDC27 family protein {ECO:0000313|EMBL:OTG28720.1};
TRINITY_DN100585_c0_g3	A0A251UZD7_HELAN	SubName: Full=Putative CDC27 family protein {ECO:0000313|EMBL:OTG28720.1};
TRINITY_DN100586_c0_g2	A0A251UM01_HELAN	SubName: Full=Putative reverse transcriptase domain, Ribonuclease H-like domain protein {ECO:0000313|EMBL:OTG24365.1};
TRINITY_DN100587_c0_g1	I1JEK0_SOYBN	SubName: Full=Uncharacterized protein {ECO:0000313|EMBL:KRH70997.1, ECO:0000313|EnsemblPlants:GLYMA02G13580.1};
TRINITY_DN100587_c2_g3	A0A118K4F6_CYNCS	SubName: Full=Uncharacterized protein {ECO:0000313|EMBL:KVI07395.1};
TRINITY_DN100587_c3_g3	A0A124SEE6_CYNCS	SubName: Full=Protein kinase, catalytic domain-containing protein {ECO:0000313|EMBL:KVH99836.1};
TRINITY_DN100588_c1_g1	A0A124SD96_CYNCS	RecName: Full=RING-type E3 ubiquitin transferase {ECO:0000256|SAAS:SAAS00702733}; EC=2.3.2.27 {ECO:0000256|SAAS:SAAS00702733};
TRINITY_DN100588_c3_g1	A0A1L1ZLV4_CARTI	RecName: Full=Chalcone-flavonone isomerase family protein {ECO:0000256|RuleBase:RU361158};
TRINITY_DN100590_c1_g1	A0A103XFG4_CYNCS	SubName: Full=Uncharacterized protein {ECO:0000313|EMBL:KVH89718.1};
TRINITY_DN100590_c2_g1	A0A103YAD2_CYNCS	SubName: Full=Uncharacterized protein {ECO:0000313|EMBL:KVI05454.1}; Flags: Fragment;
TRINITY_DN100590_c2_g2	A0A103XVJ7_CYNCS	SubName: Full=Uncharacterized protein {ECO:0000313|EMBL:KVH97669.1};
TRINITY_DN100590_c2_g7	A0A103XVJ7_CYNCS	SubName: Full=Uncharacterized protein {ECO:0000313|EMBL:KVH97669.1};
TRINITY_DN100590_c2_g8	A0A251T155_HELAN	SubName: Full=Uncharacterized protein {ECO:0000313|EMBL:OTG04549.1};
TRINITY_DN100591_c1_g1	A0A251S2G6_HELAN	SubName: Full=Putative serine-threonine/tyrosine-protein kinase catalytic domain-containing protein {ECO:0000313|EMBL:OTF92804.1};
TRINITY_DN100591_c2_g1	A0A118JY88_CYNCS	SubName: Full=Uncharacterized protein {ECO:0000313|EMBL:KVH97661.1};
TRINITY_DN100591_c2_g2	A0A251VFQ8_HELAN	SubName: Full=Putative serine-threonine/tyrosine-protein kinase catalytic domain-containing protein {ECO:0000313|EMBL:OTG33521.1};
TRINITY_DN100591_c2_g4	A0A251VFQ8_HELAN	SubName: Full=Putative serine-threonine/tyrosine-protein kinase catalytic domain-containing protein {ECO:0000313|EMBL:OTG33521.1};
TRINITY_DN100592_c5_g1	A0A103YI99_CYNCS	SubName: Full=Nucleotide-binding, alpha-beta plait {ECO:0000313|EMBL:KVI09594.1}; Flags: Fragment;
TRINITY_DN100592_c6_g1	A0A251UVP3_HELAN	SubName: Full=Uncharacterized protein {ECO:0000313|EMBL:OTG27435.1};
TRINITY_DN100592_c6_g2	A0A251UVP3_HELAN	SubName: Full=Uncharacterized protein {ECO:0000313|EMBL:OTG27435.1};
TRINITY_DN100593_c0_g1	Q2HYU8_ARTAN	SubName: Full=Putative steroid 23-alpha-hydroxylase cytochrome P450 {ECO:0000313|EMBL:ABC94481.1};
TRINITY_DN100593_c0_g2	Q2HYU8_ARTAN	SubName: Full=Putative steroid 23-alpha-hydroxylase cytochrome P450 {ECO:0000313|EMBL:ABC94481.1};
TRINITY_DN100594_c0_g2	A0A118K4P5_CYNCS	SubName: Full=Elongation factor, GTP-binding domain-containing protein {ECO:0000313|EMBL:KVI07876.1}; Flags: Fragment;
TRINITY_DN100594_c0_g3	A0A118K4P5_CYNCS	SubName: Full=Elongation factor, GTP-binding domain-containing protein {ECO:0000313|EMBL:KVI07876.1}; Flags: Fragment;
TRINITY_DN100594_c0_g4	A0A118K4P5_CYNCS	SubName: Full=Elongation factor, GTP-binding domain-containing protein {ECO:0000313|EMBL:KVI07876.1}; Flags: Fragment;
TRINITY_DN100595_c0_g2	A0A1Y1I2X9_KLENI	SubName: Full=Carboxymethylenebutenolidase {ECO:0000313|EMBL:GAQ83096.1};
TRINITY_DN100596_c0_g2	A0A118JXC4_CYNCS	SubName: Full=Domain X {ECO:0000313|EMBL:KVH96894.1};
TRINITY_DN100596_c0_g4	A0A103XXR4_CYNCS	SubName: Full=Band 7 protein {ECO:0000313|EMBL:KVH98870.1};
TRINITY_DN100596_c0_g6	A0A251THW2_HELAN	SubName: Full=Putative SPFH/Band 7/PHB domain-containing membrane-associated protein family {ECO:0000313|EMBL:OTG10680.1};
TRINITY_DN100596_c0_g7	A0A118JXC4_CYNCS	SubName: Full=Domain X {ECO:0000313|EMBL:KVH96894.1};
TRINITY_DN100597_c2_g1	A0A251UJQ6_HELAN	SubName: Full=Putative toll/interleukin-1 receptor (TIR) domain-containing protein {ECO:0000313|EMBL:OTG23578.1};
TRINITY_DN100597_c2_g2	A0A103YEW0_CYNCS	SubName: Full=Leucine-rich repeat-containing protein {ECO:0000313|EMBL:KVI07808.1};
TRINITY_DN100597_c2_g4	A0A103YEW0_CYNCS	SubName: Full=Leucine-rich repeat-containing protein {ECO:0000313|EMBL:KVI07808.1};
TRINITY_DN100597_c2_g6	Q947E1_HELAN	SubName: Full=Resistance gene analog NBS7 {ECO:0000313|EMBL:AAL07542.1}; Flags: Fragment;
TRINITY_DN100597_c2_g7	A0A059B071_EUCGR	SubName: Full=Uncharacterized protein {ECO:0000313|EMBL:KCW59409.1};
TRINITY_DN100597_c3_g1	A0A103YEW0_CYNCS	SubName: Full=Leucine-rich repeat-containing protein {ECO:0000313|EMBL:KVI07808.1};
TRINITY_DN100599_c4_g1	A0A0B0MF73_GOSAR	SubName: Full=Pyruvate kinase, cytosolic isozyme {ECO:0000313|EMBL:KHG00768.1};
TRINITY_DN100599_c4_g11	A0A251V094_HELAN	SubName: Full=Uncharacterized protein {ECO:0000313|EMBL:OTG28526.1};
TRINITY_DN100599_c4_g2	A0A251UYI9_HELAN	SubName: Full=Putative zinc finger (C3HC4-type RING finger) family protein {ECO:0000313|EMBL:OTG28083.1};
TRINITY_DN100599_c4_g3	A0A118K2X3_CYNCS	RecName: Full=Pyruvate kinase {ECO:0000256|RuleBase:RU000504}; EC=2.7.1.40 {ECO:0000256|RuleBase:RU000504};
TRINITY_DN100601_c0_g1	A0A251VNC0_HELAN	SubName: Full=Putative calcium-dependent protein kinase 32 {ECO:0000313|EMBL:OTG36586.1};
TRINITY_DN100601_c0_g10	A0A251TNI2_HELAN	SubName: Full=Putative calmodulin-domain protein kinase 7 {ECO:0000313|EMBL:OTG11561.1};
TRINITY_DN100601_c0_g2	A0A103Y9V8_CYNCS	SubName: Full=Calcium-binding EF-hand {ECO:0000313|EMBL:KVI05186.1};
TRINITY_DN100601_c0_g3	A0A118K697_CYNCS	SubName: Full=Uncharacterized protein {ECO:0000313|EMBL:KVI10335.1};
TRINITY_DN100601_c0_g4	A0A103XPX4_CYNCS	SubName: Full=Calcium-binding EF-hand {ECO:0000313|EMBL:KVH94742.1};
TRINITY_DN100601_c0_g5	A0A103XPX4_CYNCS	SubName: Full=Calcium-binding EF-hand {ECO:0000313|EMBL:KVH94742.1};
TRINITY_DN100601_c0_g6	A0A103Y9V8_CYNCS	SubName: Full=Calcium-binding EF-hand {ECO:0000313|EMBL:KVI05186.1};
TRINITY_DN100601_c0_g7	A0A118K697_CYNCS	SubName: Full=Uncharacterized protein {ECO:0000313|EMBL:KVI10335.1};
TRINITY_DN100601_c0_g9	A0A118K697_CYNCS	SubName: Full=Uncharacterized protein {ECO:0000313|EMBL:KVI10335.1};
TRINITY_DN100602_c6_g1	A0A124SI52_CYNCS	SubName: Full=NUDIX hydrolase domain-containing protein {ECO:0000313|EMBL:KVI11627.1};
TRINITY_DN100603_c1_g1	A0A124SBD8_CYNCS	RecName: Full=3-ketoacyl-CoA synthase {ECO:0000256|PIRNR:PIRNR036417}; EC=2.3.1.- {ECO:0000256|PIRNR:PIRNR036417};
TRINITY_DN100603_c1_g2	A0A118K3C8_CYNCS	SubName: Full=Ankyrin repeat-containing protein {ECO:0000313|EMBL:KVI05747.1};
TRINITY_DN100603_c2_g1	A0A103YI49_CYNCS	SubName: Full=Armadillo-type fold {ECO:0000313|EMBL:KVI09561.1};
TRINITY_DN100603_c2_g3	A0A103Y8A6_CYNCS	SubName: Full=Ferritin/ribonucleotide reductase-like protein {ECO:0000313|EMBL:KVI04374.1};
TRINITY_DN100603_c2_g4	A0A103YI49_CYNCS	SubName: Full=Armadillo-type fold {ECO:0000313|EMBL:KVI09561.1};
TRINITY_DN100605_c0_g1	A0A118JWA1_CYNCS	SubName: Full=Pyridoxal phosphate-dependent transferase {ECO:0000313|EMBL:KVH95467.1};
TRINITY_DN100605_c1_g1	A0A124SFH2_CYNCS	RecName: Full=CTP synthase {ECO:0000256|RuleBase:RU810713}; EC=6.3.4.2 {ECO:0000256|RuleBase:RU810713}; AltName: Full=UTP--ammonia ligase {ECO:0000256|RuleBase:RU810713};
TRINITY_DN100605_c1_g2	A0A251SGR0_HELAN	RecName: Full=CTP synthase {ECO:0000256|RuleBase:RU810713}; EC=6.3.4.2 {ECO:0000256|RuleBase:RU810713}; AltName: Full=UTP--ammonia ligase {ECO:0000256|RuleBase:RU810713};
TRINITY_DN100605_c1_g3	A0A124SFH2_CYNCS	RecName: Full=CTP synthase {ECO:0000256|RuleBase:RU810713}; EC=6.3.4.2 {ECO:0000256|RuleBase:RU810713}; AltName: Full=UTP--ammonia ligase {ECO:0000256|RuleBase:RU810713};
TRINITY_DN100605_c2_g1	A0A118JWA1_CYNCS	SubName: Full=Pyridoxal phosphate-dependent transferase {ECO:0000313|EMBL:KVH95467.1};
TRINITY_DN100606_c0_g1	T1N737_TRIUA	SubName: Full=Uncharacterized protein {ECO:0000313|EnsemblPlants:TRIUR3_26260-P1};
TRINITY_DN100606_c0_g2	T1N737_TRIUA	SubName: Full=Uncharacterized protein {ECO:0000313|EnsemblPlants:TRIUR3_26260-P1};
TRINITY_DN100607_c0_g1	A0A103Y378_CYNCS	RecName: Full=Chloride channel protein {ECO:0000256|RuleBase:RU361221};
TRINITY_DN100608_c0_g1	A0A118K0G2_CYNCS	RecName: Full=ER membrane protein complex subunit 3 {ECO:0000256|PIRNR:PIRNR010045};
TRINITY_DN100608_c1_g1	A0A124SFR1_CYNCS	SubName: Full=Concanavalin A-like lectin/glucanase, subgroup {ECO:0000313|EMBL:KVI04036.1};
TRINITY_DN100608_c1_g2	A0A251RSI0_HELAN	SubName: Full=Uncharacterized protein {ECO:0000313|EMBL:OTF85809.1};
TRINITY_DN100608_c1_g3	A0A103XSF9_CYNCS	SubName: Full=Protein kinase, catalytic domain-containing protein {ECO:0000313|EMBL:KVH96046.1};
TRINITY_DN100608_c2_g1	A0A1S2XUU5_CICAR	SubName: Full=uncharacterized protein LOC101494887 {ECO:0000313|RefSeq:XP_004494859.1};
TRINITY_DN100608_c3_g1	A0A1S2XUU5_CICAR	SubName: Full=uncharacterized protein LOC101494887 {ECO:0000313|RefSeq:XP_004494859.1};
TRINITY_DN100609_c0_g1	M1BE97_SOLTU	SubName: Full=Uncharacterized protein {ECO:0000313|EnsemblPlants:PGSC0003DMT400043211};
TRINITY_DN100609_c1_g2	A0A118JUX9_CYNCS	SubName: Full=DnaJ domain-containing protein {ECO:0000313|EMBL:KVH91675.1};
TRINITY_DN100609_c3_g1	A0A103YHH6_CYNCS	SubName: Full=Nucleotide-binding, alpha-beta plait {ECO:0000313|EMBL:KVI09192.1};
TRINITY_DN100609_c3_g3	A0A103YHH6_CYNCS	SubName: Full=Nucleotide-binding, alpha-beta plait {ECO:0000313|EMBL:KVI09192.1};
TRINITY_DN100609_c3_g4	A0A103XQL4_CYNCS	SubName: Full=DnaJ domain-containing protein {ECO:0000313|EMBL:KVH95089.1};
TRINITY_DN100609_c3_g5	A0A103XQL4_CYNCS	SubName: Full=DnaJ domain-containing protein {ECO:0000313|EMBL:KVH95089.1};
TRINITY_DN100610_c0_g1	A0A103XZA3_CYNCS	SubName: Full=Homeodomain-like protein {ECO:0000313|EMBL:KVH99586.1}; Flags: Fragment;
TRINITY_DN100611_c0_g1	A0A1D1XCS5_9ARAE	RecName: Full=Methionine aminopeptidase {ECO:0000256|RuleBase:RU003653}; EC=3.4.11.18 {ECO:0000256|RuleBase:RU003653};
TRINITY_DN100611_c0_g2	A0A1D1XCS5_9ARAE	RecName: Full=Methionine aminopeptidase {ECO:0000256|RuleBase:RU003653}; EC=3.4.11.18 {ECO:0000256|RuleBase:RU003653};
TRINITY_DN100612_c0_g1	A0A103XR37_CYNCS	SubName: Full=Uncharacterized protein {ECO:0000313|EMBL:KVH95325.1}; Flags: Fragment;
TRINITY_DN100612_c0_g2	A0A103YA51_CYNCS	SubName: Full=BRCT domain-containing protein {ECO:0000313|EMBL:KVI05346.1};
TRINITY_DN100612_c0_g3	A0A251RMH2_HELAN	SubName: Full=Putative galactose-binding protein {ECO:0000313|EMBL:OTF84974.1};
TRINITY_DN100613_c0_g1	A0A103YHQ3_CYNCS	SubName: Full=UTP--glucose-1-phosphate uridylyltransferase {ECO:0000313|EMBL:KVI09311.1};
TRINITY_DN100613_c0_g2	A0A103XHE9_CYNCS	SubName: Full=UTP--glucose-1-phosphate uridylyltransferase {ECO:0000313|EMBL:KVH90752.1};
TRINITY_DN100613_c0_g3	A0A103XHE9_CYNCS	SubName: Full=UTP--glucose-1-phosphate uridylyltransferase {ECO:0000313|EMBL:KVH90752.1};
TRINITY_DN100613_c0_g4	A0A124SE08_CYNCS	SubName: Full=Uncharacterized protein {ECO:0000313|EMBL:KVH98577.1};
TRINITY_DN100613_c0_g6	A0A124SE08_CYNCS	SubName: Full=Uncharacterized protein {ECO:0000313|EMBL:KVH98577.1};
TRINITY_DN100613_c0_g8	A0A103YHQ3_CYNCS	SubName: Full=UTP--glucose-1-phosphate uridylyltransferase {ECO:0000313|EMBL:KVI09311.1};
TRINITY_DN100614_c1_g1	A0A286MU89_CHRMO	SubName: Full=Cytochrome P450 monooxygenase CYP97C {ECO:0000313|EMBL:ASW34031.1};
TRINITY_DN100614_c2_g1	A0A118JXM7_CYNCS	SubName: Full=Arfaptin homology (AH) domain/BAR domain-containing protein {ECO:0000313|EMBL:KVH96626.1}; Flags: Fragment;
TRINITY_DN100614_c2_g2	A0A251SEE3_HELAN	SubName: Full=Putative SH3 domain-containing protein {ECO:0000313|EMBL:OTF96645.1};
TRINITY_DN100615_c2_g1	A0A118JWM3_CYNCS	SubName: Full=Myc-type, basic helix-loop-helix (BHLH) domain-containing protein {ECO:0000313|EMBL:KVH96097.1};
TRINITY_DN100615_c2_g2	A0A118JWM3_CYNCS	SubName: Full=Myc-type, basic helix-loop-helix (BHLH) domain-containing protein {ECO:0000313|EMBL:KVH96097.1};
TRINITY_DN100615_c3_g1	A0A103YI26_CYNCS	RecName: Full=Membrin {ECO:0000256|PIRNR:PIRNR028865};
TRINITY_DN100615_c3_g2	A0A1W5WFN6_9ASTR	RecName: Full=50S ribosomal protein L2, chloroplastic {ECO:0000256|HAMAP-Rule:MF_01320};
TRINITY_DN100615_c4_g1	A0A0M3WS22_9ASTR	RecName: Full=30S ribosomal protein S18, chloroplastic {ECO:0000256|HAMAP-Rule:MF_00270};
TRINITY_DN100615_c5_g1	A0A0C9RLD6_9SPER	SubName: Full=TSA: Wollemia nobilis Ref_Wollemi_Transcript_12490_2249 transcribed RNA sequence {ECO:0000313|EMBL:JAG87451.1};
TRINITY_DN100615_c5_g2	A0A251U154_HELAN	SubName: Full=Uncharacterized protein {ECO:0000313|EMBL:OTG17095.1};
TRINITY_DN100615_c5_g3	A0A061FDX7_THECC	RecName: Full=Non-specific serine/threonine protein kinase {ECO:0000256|SAAS:SAAS00351747}; EC=2.7.11.1 {ECO:0000256|SAAS:SAAS00351747};
TRINITY_DN100615_c5_g4	A0A0C9RLD6_9SPER	SubName: Full=TSA: Wollemia nobilis Ref_Wollemi_Transcript_12490_2249 transcribed RNA sequence {ECO:0000313|EMBL:JAG87451.1};
TRINITY_DN100616_c0_g1	A0A1D1Z9G2_9ARAE	SubName: Full=Triosephosphate isomerase {ECO:0000313|EMBL:JAT63528.1}; Flags: Fragment;
TRINITY_DN100616_c0_g3	A0A1D1Z9G2_9ARAE	SubName: Full=Triosephosphate isomerase {ECO:0000313|EMBL:JAT63528.1}; Flags: Fragment;
TRINITY_DN100617_c0_g1	A0A124SFS7_CYNCS	SubName: Full=Myc-type, basic helix-loop-helix (BHLH) domain-containing protein {ECO:0000313|EMBL:KVI04171.1};
TRINITY_DN100617_c1_g2	A0A1U7WAF8_NICSY	SubName: Full=uncharacterized protein LOC104226641 {ECO:0000313|RefSeq:XP_009776972.1};
TRINITY_DN100617_c1_g3	A0A103Y0G2_CYNCS	SubName: Full=Uncharacterized protein {ECO:0000313|EMBL:KVI00267.1};
TRINITY_DN100617_c1_g5	A0A124SBJ8_CYNCS	SubName: Full=Uncharacterized protein {ECO:0000313|EMBL:KVH90882.1};
TRINITY_DN100617_c1_g8	A0A124SBJ8_CYNCS	SubName: Full=Uncharacterized protein {ECO:0000313|EMBL:KVH90882.1};
TRINITY_DN100618_c0_g1	C0M008_ORYSJ	SubName: Full=Receptor-like kinase binding protein {ECO:0000313|EMBL:ACN82097.1}; Flags: Fragment;
TRINITY_DN100618_c0_g2	H3GML2_PHYRM	SubName: Full=Uncharacterized protein {ECO:0000313|EnsemblProtists:Phyra77748};
TRINITY_DN100618_c1_g1	D7SYP8_VITVI	SubName: Full=Uncharacterized protein {ECO:0000313|EMBL:CBI23351.3};
TRINITY_DN100618_c1_g2	A0A287FWW5_HORVV	SubName: Full=Uncharacterized protein {ECO:0000313|EnsemblPlants:HORVU1Hr1G062470.3};
TRINITY_DN100620_c1_g1	A0A124SCK6_CYNCS	SubName: Full=Uncharacterized protein {ECO:0000313|EMBL:KVH94087.1};
TRINITY_DN100621_c4_g1	A0A251V061_HELAN	SubName: Full=Putative vesicle transport protein, Use1 {ECO:0000313|EMBL:OTG28663.1};
TRINITY_DN100621_c5_g1	A0A251VPW9_HELAN	SubName: Full=Putative ribokinase, Carbohydrate kinase PfkB, Ribokinase-like protein {ECO:0000313|EMBL:OTG37072.1};
TRINITY_DN100621_c5_g2	A0A251THL0_HELAN	SubName: Full=Putative CLUB {ECO:0000313|EMBL:OTG10607.1};
TRINITY_DN100621_c7_g1	A0A251TNL2_HELAN	SubName: Full=Putative tetratricopeptide repeat (TPR)-like superfamily protein {ECO:0000313|EMBL:OTG12156.1};
TRINITY_DN100622_c0_g1	A0A0D6QT63_ARACU	SubName: Full=Uncharacterized protein {ECO:0000313|EMBL:JAG92930.1};
TRINITY_DN100622_c0_g2	A0A0D6QT63_ARACU	SubName: Full=Uncharacterized protein {ECO:0000313|EMBL:JAG92930.1};
TRINITY_DN100623_c0_g1	A0A1D1ZEG3_9ARAE	SubName: Full=UBX domain-containing protein 2 {ECO:0000313|EMBL:JAT65223.1}; Flags: Fragment;
TRINITY_DN100623_c0_g2	A0A103XKN1_CYNCS	SubName: Full=Glycoside hydrolase, catalytic domain-containing protein {ECO:0000313|EMBL:KVH92475.1}; Flags: Fragment;
TRINITY_DN100623_c0_g3	A0A1D1ZEG3_9ARAE	SubName: Full=UBX domain-containing protein 2 {ECO:0000313|EMBL:JAT65223.1}; Flags: Fragment;
TRINITY_DN100623_c0_g6	A0A103XKN1_CYNCS	SubName: Full=Glycoside hydrolase, catalytic domain-containing protein {ECO:0000313|EMBL:KVH92475.1}; Flags: Fragment;
TRINITY_DN100624_c2_g1	A0A251V6M9_HELAN	SubName: Full=Putative chitin elicitor receptor kinase {ECO:0000313|EMBL:OTG31250.1};
TRINITY_DN100625_c0_g1	A0A1D1XH91_9ARAE	SubName: Full=Cytochrome c oxidase polypeptide 5, mitochondrial {ECO:0000313|EMBL:JAT41742.1}; Flags: Fragment;
TRINITY_DN100626_c0_g1	A0A251UBW6_HELAN	SubName: Full=Putative AP2/ERF transcription factor ERF/PTI6 {ECO:0000313|EMBL:OTG20262.1};
TRINITY_DN100626_c6_g4	A0A103XVR9_CYNCS	SubName: Full=Zinc finger, RING/FYVE/PHD-type {ECO:0000313|EMBL:KVH97793.1};
TRINITY_DN100626_c7_g1	A0A251TNK1_HELAN	RecName: Full=WAT1-related protein {ECO:0000256|RuleBase:RU363077};
TRINITY_DN100627_c0_g1	M4DY69_BRARP	RecName: Full=6-phosphogluconate dehydrogenase, decarboxylating {ECO:0000256|RuleBase:RU000485}; EC=1.1.1.44 {ECO:0000256|RuleBase:RU000485};
TRINITY_DN100628_c0_g1	A0A124SAJ9_CYNCS	RecName: Full=Auxin-responsive protein {ECO:0000256|RuleBase:RU004549};
TRINITY_DN100628_c2_g1	A0A251TPA2_HELAN	RecName: Full=Auxin-responsive protein {ECO:0000256|RuleBase:RU004549};
TRINITY_DN100628_c2_g2	A0A251TPA2_HELAN	RecName: Full=Auxin-responsive protein {ECO:0000256|RuleBase:RU004549};
TRINITY_DN100629_c4_g1	A0A103XEF3_CYNCS	SubName: Full=Acyl-CoA-binding protein, ACBP {ECO:0000313|EMBL:KVH89233.1};
TRINITY_DN100629_c4_g2	A0A103XEF3_CYNCS	SubName: Full=Acyl-CoA-binding protein, ACBP {ECO:0000313|EMBL:KVH89233.1};
TRINITY_DN10062_c0_g1	A0A1D1Y6H9_9ARAE	SubName: Full=Dual specificity tyrosine-phosphorylation-regulated kinase 2 {ECO:0000313|EMBL:JAT50230.1};
TRINITY_DN100630_c0_g1	A0A118K575_CYNCS	SubName: Full=Uncharacterized protein {ECO:0000313|EMBL:KVI08655.1};
TRINITY_DN100630_c1_g2	A0A118JSE2_CYNCS	SubName: Full=Mitochondrial carrier domain-containing protein {ECO:0000313|EMBL:KVH88134.1};
TRINITY_DN100631_c0_g1	A0A1D1YX05_9ARAE	SubName: Full=COP9 signalosome complex subunit 2 {ECO:0000313|EMBL:JAT59171.1};
TRINITY_DN100631_c0_g2	A0A1D1YX05_9ARAE	SubName: Full=COP9 signalosome complex subunit 2 {ECO:0000313|EMBL:JAT59171.1};
TRINITY_DN100632_c1_g1	A0A1U7ZUJ2_NELNU	SubName: Full=U4/U6.U5 tri-snRNP-associated protein 2 {ECO:0000313|RefSeq:XP_010252642.1, ECO:0000313|RefSeq:XP_010252643.1, ECO:0000313|RefSeq:XP_010252644.1};
TRINITY_DN100632_c2_g1	A0A251VDF6_HELAN	SubName: Full=Putative eukaryotic translation initiation factor 2 subunit alpha {ECO:0000313|EMBL:OTG32681.1};
TRINITY_DN100632_c2_g2	A0A118JS56_CYNCS	SubName: Full=Peptidase C19, ubiquitin carboxyl-terminal hydrolase 2 {ECO:0000313|EMBL:KVH88672.1};
TRINITY_DN100632_c2_g3	A0A118JS56_CYNCS	SubName: Full=Peptidase C19, ubiquitin carboxyl-terminal hydrolase 2 {ECO:0000313|EMBL:KVH88672.1};
TRINITY_DN100632_c2_g5	A0A251VDF6_HELAN	SubName: Full=Putative eukaryotic translation initiation factor 2 subunit alpha {ECO:0000313|EMBL:OTG32681.1};
TRINITY_DN100632_c2_g7	A0A118K0K6_CYNCS	SubName: Full=DnaJ domain-containing protein {ECO:0000313|EMBL:KVI01473.1};
TRINITY_DN100633_c0_g1	A0A118K4D1_CYNCS	SubName: Full=Dehydrin {ECO:0000313|EMBL:KVI07383.1}; Flags: Fragment;
TRINITY_DN100633_c0_g2	A0A103YIH0_CYNCS	SubName: Full=Dual specificity phosphatase {ECO:0000313|EMBL:KVI09724.1};
TRINITY_DN100634_c0_g1	A0A124SEU4_CYNCS	SubName: Full=Uncharacterized protein {ECO:0000313|EMBL:KVI01188.1};
TRINITY_DN100635_c2_g1	A0A0K0QNR3_9LAMI	SubName: Full=Translation elongation factor 1-alpha {ECO:0000313|EMBL:AKR14032.1}; Flags: Fragment;
TRINITY_DN100635_c2_g2	A0A1D1YYY9_9ARAE	RecName: Full=Elongation factor 1-alpha {ECO:0000256|RuleBase:RU000325};
TRINITY_DN100635_c2_g3	A0A1D1YYY9_9ARAE	RecName: Full=Elongation factor 1-alpha {ECO:0000256|RuleBase:RU000325};
TRINITY_DN100635_c2_g4	A0A0D6QSX4_ARACU	RecName: Full=Elongation factor 1-alpha {ECO:0000256|RuleBase:RU000325};
TRINITY_DN100635_c2_g5	F2D525_HORVV	RecName: Full=Elongation factor 1-alpha {ECO:0000256|RuleBase:RU000325};
TRINITY_DN100636_c2_g2	A0A124SDY2_CYNCS	SubName: Full=Retrieval of early ER protein Rer1 {ECO:0000313|EMBL:KVH98397.1};
TRINITY_DN100636_c2_g4	A0A124SDY2_CYNCS	SubName: Full=Retrieval of early ER protein Rer1 {ECO:0000313|EMBL:KVH98397.1};
TRINITY_DN100636_c4_g1	A0A103Y3R4_CYNCS	SubName: Full=Retrieval of early ER protein Rer1 {ECO:0000313|EMBL:KVI02000.1}; Flags: Fragment;
TRINITY_DN100636_c4_g2	A0A118K6I5_CYNCS	RecName: Full=Protein RER1 {ECO:0000256|PIRNR:PIRNR016013};
TRINITY_DN100636_c4_g3	A0A118K6I5_CYNCS	RecName: Full=Protein RER1 {ECO:0000256|PIRNR:PIRNR016013};
TRINITY_DN100636_c4_g4	A0A103Y3R4_CYNCS	SubName: Full=Retrieval of early ER protein Rer1 {ECO:0000313|EMBL:KVI02000.1}; Flags: Fragment;
TRINITY_DN100636_c5_g1	A0A251VPA5_HELAN	SubName: Full=Putative RING/U-box superfamily protein {ECO:0000313|EMBL:OTG37199.1};
TRINITY_DN100637_c1_g1	A0A103YNL2_CYNCS	SubName: Full=Bax inhibitor 1-related protein {ECO:0000313|EMBL:KVI12399.1};
TRINITY_DN100637_c1_g2	A0A103YNL2_CYNCS	SubName: Full=Bax inhibitor 1-related protein {ECO:0000313|EMBL:KVI12399.1};
TRINITY_DN100637_c2_g2	A0A251T2E8_HELAN	SubName: Full=Putative restriction endonuclease, type II-like superfamily protein {ECO:0000313|EMBL:OTG05317.1};
TRINITY_DN100638_c0_g1	A0A103Y4B9_CYNCS	SubName: Full=DNA-binding WRKY {ECO:0000313|EMBL:KVI02275.1};
TRINITY_DN100638_c0_g2	A0A103XWP7_CYNCS	SubName: Full=Nucleotide-binding, alpha-beta plait {ECO:0000313|EMBL:KVH98271.1};
TRINITY_DN100638_c0_g3	A0A124SEL7_CYNCS	RecName: Full=Nucleoside diphosphate kinase {ECO:0000256|RuleBase:RU004013}; EC=2.7.4.6 {ECO:0000256|RuleBase:RU004013};
TRINITY_DN100639_c2_g1	A0A0D2JB07_9CHLO	SubName: Full=ATP-dependent RNA helicase {ECO:0000313|EMBL:KIY96932.1}; EC=3.6.1.- {ECO:0000313|EMBL:KIY96932.1};
TRINITY_DN100639_c6_g1	A0A118K7K7_CYNCS	SubName: Full=Actin-binding, cofilin/tropomyosin type {ECO:0000313|EMBL:KVI12375.1};
TRINITY_DN100639_c6_g2	A0A251UVY2_HELAN	SubName: Full=Putative DEAD-box ATP-dependent RNA helicase 20 {ECO:0000313|EMBL:OTG27006.1};
TRINITY_DN100639_c6_g3	A0A251UVY2_HELAN	SubName: Full=Putative DEAD-box ATP-dependent RNA helicase 20 {ECO:0000313|EMBL:OTG27006.1};
TRINITY_DN100639_c6_g5	A0A118K7K7_CYNCS	SubName: Full=Actin-binding, cofilin/tropomyosin type {ECO:0000313|EMBL:KVI12375.1};
TRINITY_DN100639_c7_g1	A0A251SZ74_HELAN	SubName: Full=Putative graves disease carrier protein {ECO:0000313|EMBL:OTG03742.1};
TRINITY_DN100639_c7_g3	A0A251SZ74_HELAN	SubName: Full=Putative graves disease carrier protein {ECO:0000313|EMBL:OTG03742.1};
TRINITY_DN100640_c3_g1	A0A251SZJ9_HELAN	SubName: Full=Putative RWD domain-containing protein 1 {ECO:0000313|EMBL:OTG04297.1};
TRINITY_DN100640_c3_g2	A0A103XW22_CYNCS	SubName: Full=RWD domain-containing protein {ECO:0000313|EMBL:KVH97953.1};
TRINITY_DN100640_c3_g3	A0A251UVI6_HELAN	SubName: Full=Putative ubiquitin-conjugating enzyme family protein {ECO:0000313|EMBL:OTG27049.1};
TRINITY_DN100640_c3_g4	A0A103XW22_CYNCS	SubName: Full=RWD domain-containing protein {ECO:0000313|EMBL:KVH97953.1};
TRINITY_DN100641_c0_g1	A0A1Y1INE6_KLENI	SubName: Full=Choline-Phosphate Cytidylyltransferase {ECO:0000313|EMBL:GAQ90296.1};
TRINITY_DN100641_c0_g2	A0A1Y1INE6_KLENI	SubName: Full=Choline-Phosphate Cytidylyltransferase {ECO:0000313|EMBL:GAQ90296.1};
TRINITY_DN100641_c0_g3	A0A1Y1INE6_KLENI	SubName: Full=Choline-Phosphate Cytidylyltransferase {ECO:0000313|EMBL:GAQ90296.1};
TRINITY_DN100641_c1_g1	A0A0D2MYG3_9CHLO	SubName: Full=Uncharacterized protein {ECO:0000313|EMBL:KIY99165.1};
TRINITY_DN100642_c4_g1	A0A1R3I7I2_COCAP	SubName: Full=Uncharacterized protein {ECO:0000313|EMBL:OMO78553.1};
TRINITY_DN100642_c6_g1	A0A251SCH0_HELAN	SubName: Full=Putative cinnamyl alcohol dehydrogenase {ECO:0000313|EMBL:OTF96232.1};
TRINITY_DN100643_c0_g1	A0A103YCE9_CYNCS	SubName: Full=Cysteine peptidase, asparagine active site-containing protein {ECO:0000313|EMBL:KVI06529.1}; Flags: Fragment;
TRINITY_DN100644_c0_g1	F0XVN4_AURAN	SubName: Full=Uncharacterized protein {ECO:0000313|EMBL:EGB12630.1};
TRINITY_DN100645_c0_g1	A0A1D1Z034_9ARAE	RecName: Full=Glucose-6-phosphate isomerase {ECO:0000256|RuleBase:RU000612}; EC=5.3.1.9 {ECO:0000256|RuleBase:RU000612}; Flags: Fragment;
TRINITY_DN100646_c0_g1	A0A103YMV3_CYNCS	SubName: Full=Glucose/ribitol dehydrogenase {ECO:0000313|EMBL:KVI12049.1};
TRINITY_DN100647_c2_g1	A0A251TYJ4_HELAN	SubName: Full=Putative cytochrome P450 82A2 {ECO:0000313|EMBL:OTG16205.1};
TRINITY_DN100647_c2_g3	A0A251TXI4_HELAN	SubName: Full=Putative cytochrome P450 {ECO:0000313|EMBL:OTG15614.1};
TRINITY_DN100647_c3_g2	A0A103YCK1_CYNCS	SubName: Full=Uncharacterized protein {ECO:0000313|EMBL:KVI06608.1};
TRINITY_DN100647_c3_g3	A0A103YCK1_CYNCS	SubName: Full=Uncharacterized protein {ECO:0000313|EMBL:KVI06608.1};
TRINITY_DN100647_c3_g4	A0A103YCK1_CYNCS	SubName: Full=Uncharacterized protein {ECO:0000313|EMBL:KVI06608.1};
TRINITY_DN100647_c4_g1	A0A103XC17_CYNCS	SubName: Full=Peptidase T2, asparaginase 2 {ECO:0000313|EMBL:KVH87947.1};
TRINITY_DN100647_c4_g2	A0A103XC17_CYNCS	SubName: Full=Peptidase T2, asparaginase 2 {ECO:0000313|EMBL:KVH87947.1};
TRINITY_DN100647_c5_g1	A0A103XIQ4_CYNCS	SubName: Full=Berberine/berberine-like protein {ECO:0000313|EMBL:KVH91500.1};
TRINITY_DN100647_c5_g2	A0A103XIQ4_CYNCS	SubName: Full=Berberine/berberine-like protein {ECO:0000313|EMBL:KVH91500.1};
TRINITY_DN100648_c1_g1	A0A251T128_HELAN	SubName: Full=Putative nucleotidyltransferase family protein {ECO:0000313|EMBL:OTG04372.1};
TRINITY_DN100648_c1_g2	A0A251SH51_HELAN	SubName: Full=Putative transducin/WD40 repeat-like superfamily protein {ECO:0000313|EMBL:OTF98157.1};
TRINITY_DN100648_c1_g4	A0A118K586_CYNCS	SubName: Full=Uncharacterized protein {ECO:0000313|EMBL:KVI08715.1};
TRINITY_DN100649_c7_g1	A0A251V9H9_HELAN	SubName: Full=Uncharacterized protein {ECO:0000313|EMBL:OTG32225.1};
TRINITY_DN100650_c5_g3	A0A103XH78_CYNCS	SubName: Full=Ovarian tumor, otubain {ECO:0000313|EMBL:KVH90659.1};
TRINITY_DN100650_c5_g4	A0A103XH78_CYNCS	SubName: Full=Ovarian tumor, otubain {ECO:0000313|EMBL:KVH90659.1};
TRINITY_DN100651_c0_g1	A0A218XZF9_PUNGR	SubName: Full=Uncharacterized protein {ECO:0000313|EMBL:OWM90036.1};
TRINITY_DN100651_c0_g5	D8SK74_SELML	SubName: Full=Uncharacterized protein {ECO:0000313|EMBL:EFJ15178.1};
TRINITY_DN100651_c0_g6	A0A0C9RFV5_9SPER	SubName: Full=TSA: Wollemia nobilis Ref_Wollemi_Transcript_29325_966 transcribed RNA sequence {ECO:0000313|EMBL:JAG85266.1};
TRINITY_DN100653_c0_g1	A0A251RWE9_HELAN	RecName: Full=Acyl-coenzyme A oxidase {ECO:0000256|PIRNR:PIRNR000168};
TRINITY_DN100653_c0_g3	A0A251RWE9_HELAN	RecName: Full=Acyl-coenzyme A oxidase {ECO:0000256|PIRNR:PIRNR000168};
TRINITY_DN100654_c1_g1	A0A103XTW8_CYNCS	SubName: Full=Cupredoxin {ECO:0000313|EMBL:KVH96766.1};
TRINITY_DN100654_c1_g2	A0A103XTW8_CYNCS	SubName: Full=Cupredoxin {ECO:0000313|EMBL:KVH96766.1};
TRINITY_DN100654_c2_g1	A0A251S5K5_HELAN	RecName: Full=Autophagy-related protein 9 {ECO:0000256|RuleBase:RU364027};
TRINITY_DN100654_c2_g3	A0A103XYR4_CYNCS	SubName: Full=Actin-binding FH2 {ECO:0000313|EMBL:KVH99286.1};
TRINITY_DN100654_c2_g4	A0A103XP78_CYNCS	RecName: Full=Autophagy-related protein 9 {ECO:0000256|RuleBase:RU364027};
TRINITY_DN100656_c2_g3	A0A103YCU6_CYNCS	SubName: Full=Tetratricopeptide-like helical {ECO:0000313|EMBL:KVI06746.1};
TRINITY_DN100656_c2_g4	A0A103YCU6_CYNCS	SubName: Full=Tetratricopeptide-like helical {ECO:0000313|EMBL:KVI06746.1};
TRINITY_DN100656_c3_g1	A0A251TZC6_HELAN	SubName: Full=Uncharacterized protein {ECO:0000313|EMBL:OTG16063.1};
TRINITY_DN100656_c4_g1	Q8LNW7_ORYSJ	SubName: Full=Putative polyprotein {ECO:0000313|EMBL:AAM91886.1};
TRINITY_DN100657_c4_g1	F2ED10_HORVV	SubName: Full=Predicted protein {ECO:0000313|EMBL:BAK05232.1};
TRINITY_DN100659_c1_g2	A0A103XCU5_CYNCS	SubName: Full=Disease resistance protein {ECO:0000313|EMBL:KVH88311.1};
TRINITY_DN100659_c2_g1	A0A251UQI5_HELAN	SubName: Full=Putative NB-ARC {ECO:0000313|EMBL:OTG25608.1};
TRINITY_DN100659_c3_g1	A0A251SY54_HELAN	SubName: Full=Putative ribonuclease H-like domain-containing protein {ECO:0000313|EMBL:OTG03795.1};
TRINITY_DN100659_c3_g2	A0A251SY54_HELAN	SubName: Full=Putative ribonuclease H-like domain-containing protein {ECO:0000313|EMBL:OTG03795.1};
TRINITY_DN100659_c4_g1	A0A251TVF6_HELAN	SubName: Full=Putative NB-ARC {ECO:0000313|EMBL:OTG13951.1};
TRINITY_DN100663_c5_g1	A0A251VDD9_HELAN	SubName: Full=Putative ribonuclease H-like domain-containing protein {ECO:0000313|EMBL:OTG33444.1};
TRINITY_DN100663_c6_g2	A0A251SHX4_HELAN	SubName: Full=Uncharacterized protein {ECO:0000313|EMBL:OTF97060.1};
TRINITY_DN100663_c7_g1	A0A124SHN6_CYNCS	SubName: Full=Uncharacterized protein {ECO:0000313|EMBL:KVI10111.1}; Flags: Fragment;
TRINITY_DN100663_c8_g1	A0A251VDD9_HELAN	SubName: Full=Putative ribonuclease H-like domain-containing protein {ECO:0000313|EMBL:OTG33444.1};
TRINITY_DN100664_c0_g1	A0A103XZ05_CYNCS	SubName: Full=Uncharacterized protein {ECO:0000313|EMBL:KVH99500.1};
TRINITY_DN100665_c1_g1	A0A103XQL3_CYNCS	SubName: Full=Uncharacterized protein {ECO:0000313|EMBL:KVH95086.1};
TRINITY_DN100665_c2_g3	A0A251UA87_HELAN	SubName: Full=Putative glyoxalase/Bleomycin resistance protein/Dihydroxybiphenyl dioxygenase {ECO:0000313|EMBL:OTG19201.1};
TRINITY_DN100665_c2_g4	A0A0C4X9S9_CARTI	SubName: Full=MYB1 protein {ECO:0000313|EMBL:AJE68930.1};
TRINITY_DN100665_c3_g2	A0A103XXE0_CYNCS	SubName: Full=Myc-type, basic helix-loop-helix (BHLH) domain-containing protein {ECO:0000313|EMBL:KVH98675.1};
TRINITY_DN100665_c3_g3	A0A103XZG1_CYNCS	SubName: Full=Myc-type, basic helix-loop-helix (BHLH) domain-containing protein {ECO:0000313|EMBL:KVH99704.1};
TRINITY_DN100665_c4_g1	A0A103Q009_CYNCS	SubName: Full=Nucleoside-triphosphatase, THEP1 type {ECO:0000313|EMBL:KVG40364.1}; Flags: Fragment;
TRINITY_DN100665_c4_g3	A0A251SH51_HELAN	SubName: Full=Putative transducin/WD40 repeat-like superfamily protein {ECO:0000313|EMBL:OTF98157.1};
TRINITY_DN100666_c9_g1	A0A103XSR9_CYNCS	SubName: Full=Concanavalin A-like lectin/glucanase, subgroup {ECO:0000313|EMBL:KVH96193.1};
TRINITY_DN100666_c9_g2	A0A103XSR9_CYNCS	SubName: Full=Concanavalin A-like lectin/glucanase, subgroup {ECO:0000313|EMBL:KVH96193.1};
TRINITY_DN100668_c0_g1	A0A103YH20_CYNCS	SubName: Full=Aminotransferase, class I/classII {ECO:0000313|EMBL:KVI08933.1};
TRINITY_DN100668_c0_g2	A0A118JXJ8_CYNCS	SubName: Full=Aminotransferase, class I/classII {ECO:0000313|EMBL:KVH97254.1};
TRINITY_DN100668_c0_g3	A0A103XUU7_CYNCS	SubName: Full=Aminotransferase, class I/classII {ECO:0000313|EMBL:KVH97260.1};
TRINITY_DN100669_c0_g1	A0A067KGN3_JATCU	SubName: Full=Uncharacterized protein {ECO:0000313|EMBL:KDP35247.1};
TRINITY_DN100669_c0_g2	A0A1D1ZBD3_9ARAE	SubName: Full=SDO1-like protein C21C3.19 {ECO:0000313|EMBL:JAT64181.1};
TRINITY_DN100669_c0_g3	A0A251VL27_HELAN	RecName: Full=Phosphoinositide phospholipase C {ECO:0000256|RuleBase:RU361133}; EC=3.1.4.11 {ECO:0000256|RuleBase:RU361133};
TRINITY_DN100669_c0_g4	A0A251VL27_HELAN	RecName: Full=Phosphoinositide phospholipase C {ECO:0000256|RuleBase:RU361133}; EC=3.1.4.11 {ECO:0000256|RuleBase:RU361133};
TRINITY_DN100670_c2_g3	A0A124SAJ9_CYNCS	RecName: Full=Auxin-responsive protein {ECO:0000256|RuleBase:RU004549};
TRINITY_DN100671_c1_g2	A0A2I0X758_9ASPA	SubName: Full=tRNA pseudouridine synthase {ECO:0000313|EMBL:PKU83747.1};
TRINITY_DN100671_c1_g3	A0A118JXZ3_CYNCS	SubName: Full=HD/PDEase domain-containing protein {ECO:0000313|EMBL:KVH97929.1};
TRINITY_DN100671_c1_g4	A0A118K3E8_CYNCS	SubName: Full=HD/PDEase domain-containing protein {ECO:0000313|EMBL:KVI05851.1};
TRINITY_DN100671_c1_g5	C1N7G7_MICPC	RecName: Full=tRNA pseudouridine synthase {ECO:0000256|RuleBase:RU003792}; EC=5.4.99.- {ECO:0000256|RuleBase:RU003792}; Flags: Fragment;
TRINITY_DN100671_c1_g7	A0A118JXZ3_CYNCS	SubName: Full=HD/PDEase domain-containing protein {ECO:0000313|EMBL:KVH97929.1};
TRINITY_DN100671_c1_g9	A0A2I0X758_9ASPA	SubName: Full=tRNA pseudouridine synthase {ECO:0000313|EMBL:PKU83747.1};
TRINITY_DN100672_c4_g1	A0A251SF21_HELAN	SubName: Full=Uncharacterized protein {ECO:0000313|EMBL:OTF97454.1};
TRINITY_DN100672_c5_g1	D7U7R8_VITVI	SubName: Full=Uncharacterized protein {ECO:0000313|EMBL:CBI38847.3};
TRINITY_DN100672_c6_g1	A0A103YGE7_CYNCS	RecName: Full=Zeta-carotene desaturase {ECO:0000256|RuleBase:RU362008}; EC=1.3.5.6 {ECO:0000256|RuleBase:RU362008}; AltName: Full=9,9'-di-cis-zeta-carotene desaturase {ECO:0000256|RuleBase:RU362008};
TRINITY_DN100673_c0_g1	A0A251UUR9_HELAN	SubName: Full=Putative frigida-like protein {ECO:0000313|EMBL:OTG26061.1};
TRINITY_DN100673_c0_g2	A0A103XY80_CYNCS	RecName: Full=FRIGIDA-like protein {ECO:0000256|RuleBase:RU364012};
TRINITY_DN100674_c0_g1	A0A118K6D5_CYNCS	SubName: Full=Uncharacterized protein {ECO:0000313|EMBL:KVI10487.1};
TRINITY_DN100674_c3_g1	A0A251U0S9_HELAN	SubName: Full=Putative haloacid dehalogenase-like hydrolase (HAD) superfamily protein {ECO:0000313|EMBL:OTG16402.1};
TRINITY_DN100674_c4_g1	A0A103XLA5_CYNCS	SubName: Full=Nucleotide-binding, alpha-beta plait {ECO:0000313|EMBL:KVH92833.1};
TRINITY_DN100675_c0_g1	A0A103Y5R9_CYNCS	RecName: Full=UTP--glucose-1-phosphate uridylyltransferase {ECO:0000256|PIRNR:PIRNR000806}; EC=2.7.7.9 {ECO:0000256|PIRNR:PIRNR000806};
TRINITY_DN100675_c1_g1	A0A103YGC0_CYNCS	RecName: Full=Probable ribosome biogenesis protein Ccrd_013062 {ECO:0000256|HAMAP-Rule:MF_03146};
TRINITY_DN100675_c1_g2	A0A103YGC0_CYNCS	RecName: Full=Probable ribosome biogenesis protein Ccrd_013062 {ECO:0000256|HAMAP-Rule:MF_03146};
TRINITY_DN100675_c2_g3	A0A251S3U4_HELAN	RecName: Full=UTP--glucose-1-phosphate uridylyltransferase {ECO:0000256|PIRNR:PIRNR000806}; EC=2.7.7.9 {ECO:0000256|PIRNR:PIRNR000806};
TRINITY_DN100675_c2_g4	A0A103Y5R9_CYNCS	RecName: Full=UTP--glucose-1-phosphate uridylyltransferase {ECO:0000256|PIRNR:PIRNR000806}; EC=2.7.7.9 {ECO:0000256|PIRNR:PIRNR000806};
TRINITY_DN100676_c0_g1	A0A251RTL8_HELAN	SubName: Full=Putative guanylate-binding family protein {ECO:0000313|EMBL:OTF87716.1};
TRINITY_DN100676_c0_g2	A0A103XCH7_CYNCS	SubName: Full=Guanylate-binding protein, C-terminal {ECO:0000313|EMBL:KVH88191.1};
TRINITY_DN100677_c0_g1	A2Y4F3_ORYSI	SubName: Full=Uncharacterized protein {ECO:0000313|EMBL:EAY97963.1};
TRINITY_DN100677_c0_g2	A0A2I0WB41_9ASPA	SubName: Full=Endo-1,3(4)-beta-D-glucanase {ECO:0000313|EMBL:PKU72876.1};
TRINITY_DN100678_c1_g1	Q5G900_RHDSA	SubName: Full=Actin {ECO:0000313|EMBL:AAW56956.1}; Flags: Fragment;
TRINITY_DN100678_c1_g2	A0A1D1YUX9_9ARAE	SubName: Full=Actin {ECO:0000313|EMBL:JAT58400.1}; Flags: Fragment;
TRINITY_DN100678_c1_g3	A0A1D1YP48_9ARAE	SubName: Full=Actin {ECO:0000313|EMBL:JAT56410.1}; Flags: Fragment;
TRINITY_DN100678_c2_g1	A0A0D2S0Q0_GOSRA	SubName: Full=Uncharacterized protein {ECO:0000313|EMBL:KJB76652.1};
TRINITY_DN100678_c2_g2	A0A118K7E4_CYNCS	SubName: Full=Actin/actin-like conserved site-containing protein {ECO:0000313|EMBL:KVI12093.1};
TRINITY_DN100678_c2_g3	A0A251STQ6_HELAN	SubName: Full=Putative actin {ECO:0000313|EMBL:OTG01872.1};
TRINITY_DN100680_c3_g1	A0A118JZ23_CYNCS	SubName: Full=Aminotransferase, class I/classII {ECO:0000313|EMBL:KVH99012.1}; Flags: Fragment;
TRINITY_DN100680_c3_g6	A0A118JY53_CYNCS	SubName: Full=Uncharacterized protein {ECO:0000313|EMBL:KVH98122.1}; Flags: Fragment;
TRINITY_DN100681_c0_g1	A0A103XPR5_CYNCS	SubName: Full=Uncharacterized protein {ECO:0000313|EMBL:KVH94608.1};
TRINITY_DN100681_c0_g2	A0A103XPR5_CYNCS	SubName: Full=Uncharacterized protein {ECO:0000313|EMBL:KVH94608.1};
TRINITY_DN100681_c1_g1	A0A124SH94_CYNCS	SubName: Full=Kinesin, motor domain-containing protein {ECO:0000313|EMBL:KVI08791.1};
TRINITY_DN100682_c0_g1	A0A0D6R0W5_ARACU	RecName: Full=Malate dehydrogenase {ECO:0000256|RuleBase:RU003405}; EC=1.1.1.37 {ECO:0000256|RuleBase:RU003405};
TRINITY_DN100682_c2_g1	A0A1D1XZ06_9ARAE	RecName: Full=Malate dehydrogenase {ECO:0000256|RuleBase:RU003405}; EC=1.1.1.37 {ECO:0000256|RuleBase:RU003405}; Flags: Fragment;
TRINITY_DN100682_c3_g1	A0A0D6R2E1_ARACU	RecName: Full=Malate dehydrogenase {ECO:0000256|RuleBase:RU003405}; EC=1.1.1.37 {ECO:0000256|RuleBase:RU003405};
TRINITY_DN100682_c3_g2	A0A0D6QY17_ARACU	RecName: Full=Malate dehydrogenase {ECO:0000256|RuleBase:RU003405}; EC=1.1.1.37 {ECO:0000256|RuleBase:RU003405};
TRINITY_DN100682_c4_g1	A0A0D6R2E1_ARACU	RecName: Full=Malate dehydrogenase {ECO:0000256|RuleBase:RU003405}; EC=1.1.1.37 {ECO:0000256|RuleBase:RU003405};
TRINITY_DN100682_c4_g2	A0A0D6R2E1_ARACU	RecName: Full=Malate dehydrogenase {ECO:0000256|RuleBase:RU003405}; EC=1.1.1.37 {ECO:0000256|RuleBase:RU003405};
TRINITY_DN100683_c0_g1	A0A067L4D1_JATCU	SubName: Full=Uncharacterized protein {ECO:0000313|EMBL:KDP43242.1};
TRINITY_DN100684_c0_g1	A0A103YLN1_CYNCS	SubName: Full=BTB/POZ fold {ECO:0000313|EMBL:KVI11333.1};
TRINITY_DN100684_c1_g2	A0A251T608_HELAN	SubName: Full=Putative acetyl-CoA carboxylase 1 {ECO:0000313|EMBL:OTG06587.1};
TRINITY_DN100685_c0_g1	A0A251TBT1_HELAN	SubName: Full=Putative ERO1-like protein beta {ECO:0000313|EMBL:OTG07401.1};
TRINITY_DN100685_c1_g1	A0A103YIZ7_CYNCS	SubName: Full=Non-heme dioxygenase N-terminal domain-containing protein {ECO:0000313|EMBL:KVI09954.1};
TRINITY_DN100685_c2_g1	A0A103Y980_CYNCS	SubName: Full=Isopenicillin N synthase {ECO:0000313|EMBL:KVI04852.1};
TRINITY_DN100685_c2_g2	A0A103Y980_CYNCS	SubName: Full=Isopenicillin N synthase {ECO:0000313|EMBL:KVI04852.1};
TRINITY_DN100685_c3_g2	A0A103YDD3_CYNCS	SubName: Full=Isopenicillin N synthase {ECO:0000313|EMBL:KVI07025.1};
TRINITY_DN100685_c4_g1	A0A103XSV8_CYNCS	SubName: Full=Uncharacterized protein {ECO:0000313|EMBL:KVH96272.1};
TRINITY_DN100686_c0_g1	B7G0U4_PHATC	SubName: Full=Phosphoketolase {ECO:0000313|EMBL:EEC47950.1};
TRINITY_DN100686_c1_g1	B7G0U4_PHATC	SubName: Full=Phosphoketolase {ECO:0000313|EMBL:EEC47950.1};
TRINITY_DN100686_c1_g2	B7G0U4_PHATC	SubName: Full=Phosphoketolase {ECO:0000313|EMBL:EEC47950.1};
TRINITY_DN100686_c1_g4	B7G0U4_PHATC	SubName: Full=Phosphoketolase {ECO:0000313|EMBL:EEC47950.1};
TRINITY_DN100688_c3_g1	A0A103Y9A6_CYNCS	SubName: Full=Synaptobrevin {ECO:0000313|EMBL:KVI04855.1};
TRINITY_DN100689_c0_g1	G4YYZ0_PHYSP	SubName: Full=Uncharacterized protein {ECO:0000313|EMBL:EGZ26282.1}; Flags: Fragment;
TRINITY_DN100689_c0_g2	T0QQ67_9STRA	SubName: Full=Uncharacterized protein {ECO:0000313|EMBL:EQC35980.1};
TRINITY_DN100689_c0_g3	T0QQ67_9STRA	SubName: Full=Uncharacterized protein {ECO:0000313|EMBL:EQC35980.1};
TRINITY_DN100690_c2_g4	A0A118JV31_CYNCS	RecName: Full=RING-type E3 ubiquitin transferase {ECO:0000256|SAAS:SAAS00702733}; EC=2.3.2.27 {ECO:0000256|SAAS:SAAS00702733};
TRINITY_DN100691_c1_g1	A0A251S2L7_HELAN	SubName: Full=Uncharacterized protein {ECO:0000313|EMBL:OTF92376.1};
TRINITY_DN100691_c2_g1	A0A103XX96_CYNCS	SubName: Full=Uncharacterized protein {ECO:0000313|EMBL:KVH98600.1};
TRINITY_DN100691_c3_g1	A0A103Y0Q8_CYNCS	RecName: Full=Pectate lyase {ECO:0000256|RuleBase:RU361123}; EC=4.2.2.2 {ECO:0000256|RuleBase:RU361123};
TRINITY_DN100691_c3_g3	A0A251SFS4_HELAN	RecName: Full=Pectate lyase {ECO:0000256|RuleBase:RU361123}; EC=4.2.2.2 {ECO:0000256|RuleBase:RU361123};
TRINITY_DN100692_c0_g1	A0A1D1XMF7_9ARAE	RecName: Full=40S ribosomal protein S7 {ECO:0000256|RuleBase:RU364105}; Flags: Fragment;
TRINITY_DN100692_c1_g1	A9SAN7_PHYPA	RecName: Full=S-formylglutathione hydrolase {ECO:0000256|RuleBase:RU363068}; EC=3.1.2.12 {ECO:0000256|RuleBase:RU363068};
TRINITY_DN100692_c1_g2	A9SAN7_PHYPA	RecName: Full=S-formylglutathione hydrolase {ECO:0000256|RuleBase:RU363068}; EC=3.1.2.12 {ECO:0000256|RuleBase:RU363068};
TRINITY_DN100693_c0_g1	A0A250XP30_9CHLO	SubName: Full=Uncharacterized protein {ECO:0000313|EMBL:GAX84844.1};
TRINITY_DN100693_c0_g3	A8HVL0_CHLRE	SubName: Full=Predicted protein {ECO:0000313|EMBL:EDP08173.1};
TRINITY_DN100694_c2_g1	A0A103YJD8_CYNCS	SubName: Full=Sugar isomerase (SIS) {ECO:0000313|EMBL:KVI10148.1};
TRINITY_DN100694_c5_g1	A0A0A0LQR0_CUCSA	SubName: Full=Uncharacterized protein {ECO:0000313|EMBL:KGN63127.1};
TRINITY_DN100694_c5_g2	A0A0A0LQR0_CUCSA	SubName: Full=Uncharacterized protein {ECO:0000313|EMBL:KGN63127.1};
TRINITY_DN100694_c6_g6	A0A068UYN1_COFCA	SubName: Full=Uncharacterized protein {ECO:0000313|EMBL:CDP13640.1};
TRINITY_DN100694_c6_g7	A0A068UYN1_COFCA	SubName: Full=Uncharacterized protein {ECO:0000313|EMBL:CDP13640.1};
TRINITY_DN100695_c1_g1	A0A103Y8B6_CYNCS	SubName: Full=Protein kinase, ATP binding site-containing protein {ECO:0000313|EMBL:KVI04385.1};
TRINITY_DN100695_c1_g2	A0A103Y8B6_CYNCS	SubName: Full=Protein kinase, ATP binding site-containing protein {ECO:0000313|EMBL:KVI04385.1};
TRINITY_DN100695_c2_g1	A0A124SD43_CYNCS	SubName: Full=3-oxoacyl-(Acyl-carrier-protein) reductase {ECO:0000313|EMBL:KVH95785.1};
TRINITY_DN100695_c2_g2	A0A124SD43_CYNCS	SubName: Full=3-oxoacyl-(Acyl-carrier-protein) reductase {ECO:0000313|EMBL:KVH95785.1};
TRINITY_DN100695_c2_g4	A0A200R4G7_9MAGN	SubName: Full=Uncharacterized protein {ECO:0000313|EMBL:OVA17624.1};
TRINITY_DN100696_c3_g1	A0A103YGM4_CYNCS	SubName: Full=F-box domain, cyclin-like protein {ECO:0000313|EMBL:KVI08751.1};
TRINITY_DN100696_c4_g5	A0A251VQD4_HELAN	SubName: Full=Putative caleosin-related protein {ECO:0000313|EMBL:OTG37797.1};
TRINITY_DN100696_c4_g6	A0A251VQD4_HELAN	SubName: Full=Putative caleosin-related protein {ECO:0000313|EMBL:OTG37797.1};
TRINITY_DN100697_c0_g1	A0A287JF15_HORVV	SubName: Full=Predicted protein {ECO:0000313|EnsemblPlants:HORVU2Hr1G110590.3};
TRINITY_DN100697_c0_g2	F2DRP7_HORVV	SubName: Full=Predicted protein {ECO:0000313|EMBL:BAJ97768.1};
TRINITY_DN100698_c2_g1	A0A118K3B0_CYNCS	SubName: Full=Uncharacterized protein {ECO:0000313|EMBL:KVI05627.1}; Flags: Fragment;
TRINITY_DN100698_c2_g3	A0A103XVR2_CYNCS	SubName: Full=DnaJ domain-containing protein {ECO:0000313|EMBL:KVH97776.1};
TRINITY_DN100698_c3_g1	A0A103YHG5_CYNCS	SubName: Full=Uncharacterized protein {ECO:0000313|EMBL:KVI09161.1};
TRINITY_DN100698_c3_g2	A0A103XLD4_CYNCS	SubName: Full=Ribosomal protein L7/L12 {ECO:0000313|EMBL:KVH92878.1};
TRINITY_DN100699_c0_g1	A0A103YMN1_CYNCS	SubName: Full=Uncharacterized protein {ECO:0000313|EMBL:KVI11996.1}; Flags: Fragment;
TRINITY_DN10069_c0_g1	A0A103XU60_CYNCS	SubName: Full=Anaphase-promoting complex subunit 4 {ECO:0000313|EMBL:KVH96951.1};
TRINITY_DN100700_c1_g1	A0A103XLV2_CYNCS	SubName: Full=Transcription factor, TCP {ECO:0000313|EMBL:KVH93136.1}; Flags: Fragment;
TRINITY_DN100700_c1_g2	A0A103YAP1_CYNCS	SubName: Full=CheY-like superfamily {ECO:0000313|EMBL:KVI05615.1};
TRINITY_DN100701_c0_g1	A0A0D6RAA3_ARACU	SubName: Full=Uncharacterized protein {ECO:0000313|EMBL:JAG98905.1};
TRINITY_DN100701_c0_g2	A0A0D6RAA3_ARACU	SubName: Full=Uncharacterized protein {ECO:0000313|EMBL:JAG98905.1};
TRINITY_DN100702_c5_g3	A0A103XQG9_CYNCS	RecName: Full=Non-specific lipid-transfer protein {ECO:0000256|RuleBase:RU000628};
TRINITY_DN100702_c5_g4	A0A103XQG9_CYNCS	RecName: Full=Non-specific lipid-transfer protein {ECO:0000256|RuleBase:RU000628};
[truncated: 67,506 more rows]
