# Supplementary material for: Integrated metabolomics and transcriptome analysis on flavonoid biosynthesis in flowers of safflower (Carthamus tinctorius L.) during colour-transition
Source: PeerJ. 2022 Jun 22;10:e13591. doi: 10.7717/peerj.13591 (PMC9233481; doi:10.7717/peerj.13591)
Supplement: Supplemental Information 7 [file peerj-10-13591-s007.xls]

#Pathway	ko_ID	diff gene in term	gene in term	all diff number	all number
Glycolysis / Gluconeogenesis	ko00010	47	865	1772	32122	TRINITY_DN100022_c3_g3;TRINITY_DN100599_c4_g1;TRINITY_DN100854_c1_g2;TRINITY_DN100854_c1_g3;TRINITY_DN101318_c0_g1;TRINITY_DN101318_c0_g3;TRINITY_DN101550_c2_g1;TRINITY_DN101550_c3_g2;TRINITY_DN101550_c3_g4;TRINITY_DN101589_c4_g1;TRINITY_DN101589_c4_g2;TRINITY_DN102112_c0_g1;TRINITY_DN102183_c0_g1;TRINITY_DN102242_c7_g1;TRINITY_DN102431_c1_g1;TRINITY_DN103026_c9_g3;TRINITY_DN103663_c0_g1;TRINITY_…	K00002+K00128+K00134+K00844+K00850+K00873+K00927+K01568+K01610+K01623+K01624+K01785+K01913+K03841+K14085
Citrate cycle (TCA cycle)	ko00020	14	472	1772	32122	TRINITY_DN100854_c1_g2;TRINITY_DN100854_c1_g3;TRINITY_DN101296_c3_g1;TRINITY_DN101296_c3_g4;TRINITY_DN101296_c3_g5;TRINITY_DN104382_c0_g3;TRINITY_DN105127_c1_g1;TRINITY_DN105246_c3_g1;TRINITY_DN105246_c4_g1;TRINITY_DN107092_c1_g1;TRINITY_DN107092_c1_g3;TRINITY_DN107179_c1_g1;TRINITY_DN107307_c0_g1;TRINITY_DN95957_c1_g2	K00026+K00031+K01610+K01647+K01648+K01681
Pentose phosphate pathway	ko00030	18	379	1772	32122	TRINITY_DN100627_c0_g1;TRINITY_DN101318_c0_g1;TRINITY_DN101318_c0_g3;TRINITY_DN102242_c7_g1;TRINITY_DN102431_c1_g1;TRINITY_DN103341_c0_g1;TRINITY_DN103663_c0_g1;TRINITY_DN105143_c0_g1;TRINITY_DN105546_c1_g1;TRINITY_DN107246_c2_g1;TRINITY_DN107619_c1_g1;TRINITY_DN108342_c0_g1;TRINITY_DN108342_c1_g2;TRINITY_DN85902_c0_g1;TRINITY_DN98955_c4_g1;TRINITY_DN98955_c4_g2;TRINITY_DN99013_c0_g1;TRINITY_DN99…	K00033+K00615+K00616+K00850+K00948+K01623+K01624+K03841
Pentose and glucuronate interconversions	ko00040	51	567	1772	32122	TRINITY_DN100675_c2_g4;TRINITY_DN101576_c0_g1;TRINITY_DN101576_c0_g4;TRINITY_DN101576_c0_g6;TRINITY_DN102005_c0_g1;TRINITY_DN102052_c3_g4;TRINITY_DN102112_c0_g1;TRINITY_DN102127_c0_g1;TRINITY_DN102847_c3_g2;TRINITY_DN103026_c9_g3;TRINITY_DN103224_c0_g1;TRINITY_DN103391_c0_g1;TRINITY_DN103391_c2_g1;TRINITY_DN103391_c2_g2;TRINITY_DN103391_c2_g3;TRINITY_DN104156_c1_g2;TRINITY_DN106078_c3_g1;TRINITY_…	K00002+K00011+K00012+K00699+K00963+K01051+K01213+K01728+K01805+K12447
Fructose and mannose metabolism	ko00051	22	377	1772	32122	TRINITY_DN101318_c0_g1;TRINITY_DN101318_c0_g3;TRINITY_DN101790_c1_g1;TRINITY_DN101790_c1_g2;TRINITY_DN102242_c7_g1;TRINITY_DN102431_c1_g1;TRINITY_DN102847_c3_g2;TRINITY_DN103663_c0_g1;TRINITY_DN104640_c1_g1;TRINITY_DN105143_c0_g1;TRINITY_DN107246_c2_g1;TRINITY_DN108464_c0_g2;TRINITY_DN85902_c0_g1;TRINITY_DN86691_c0_g2;TRINITY_DN91239_c0_g1;TRINITY_DN93719_c0_g1;TRINITY_DN98955_c4_g1;TRINITY_DN989…	K00011+K00844+K00847+K00850+K00966+K01623+K01624+K01711+K01805+K01809+K03841+K19355
Galactose metabolism	ko00052	31	367	1772	32122	TRINITY_DN100079_c0_g3;TRINITY_DN100472_c0_g1;TRINITY_DN100675_c2_g4;TRINITY_DN101415_c2_g4;TRINITY_DN101415_c2_g8;TRINITY_DN102847_c3_g2;TRINITY_DN104182_c1_g2;TRINITY_DN104640_c1_g1;TRINITY_DN105846_c5_g1;TRINITY_DN105891_c0_g3;TRINITY_DN106102_c1_g1;TRINITY_DN106249_c0_g2;TRINITY_DN106483_c0_g2;TRINITY_DN107095_c3_g2;TRINITY_DN107207_c2_g3;TRINITY_DN107491_c0_g1;TRINITY_DN107974_c1_g2;TRINITY_…	K00011+K00844+K00850+K00963+K01187+K01193+K01784+K01785+K06617+K07407+K12309+K12447
Ascorbate and aldarate metabolism	ko00053	22	265	1772	32122	TRINITY_DN100132_c8_g5;TRINITY_DN101576_c0_g1;TRINITY_DN101576_c0_g4;TRINITY_DN101576_c0_g6;TRINITY_DN102183_c0_g1;TRINITY_DN104338_c4_g1;TRINITY_DN104878_c1_g4;TRINITY_DN105447_c2_g3;TRINITY_DN106078_c3_g1;TRINITY_DN106078_c6_g1;TRINITY_DN106117_c2_g2;TRINITY_DN106117_c2_g7;TRINITY_DN106945_c7_g3;TRINITY_DN107560_c1_g1;TRINITY_DN107974_c1_g2;TRINITY_DN108376_c4_g5;TRINITY_DN108481_c6_g1;TRINITY_…	K00012+K00128+K00469+K00699+K12447+K14085+K14190+K17744+K19642+K21888
Fatty acid biosynthesis	ko00061	18	279	1772	32122	TRINITY_DN100695_c2_g1;TRINITY_DN100695_c2_g2;TRINITY_DN100823_c0_g3;TRINITY_DN106485_c0_g2;TRINITY_DN106485_c1_g2;TRINITY_DN106485_c1_g4;TRINITY_DN107324_c2_g2;TRINITY_DN107882_c2_g2;TRINITY_DN94611_c0_g1;TRINITY_DN95761_c2_g1;TRINITY_DN96275_c1_g3;TRINITY_DN96289_c1_g10;TRINITY_DN96991_c1_g1;TRINITY_DN96991_c1_g3;TRINITY_DN97625_c2_g2;TRINITY_DN98965_c1_g1;TRINITY_DN99915_c0_g1;TRINITY_DN99915_…	K00059+K01897+K03921+K09458
Fatty acid elongation	ko00062	18	176	1772	32122	TRINITY_DN100953_c5_g1;TRINITY_DN100953_c5_g4;TRINITY_DN101176_c0_g2;TRINITY_DN101498_c0_g1;TRINITY_DN102614_c2_g5;TRINITY_DN103028_c0_g3;TRINITY_DN106081_c5_g4;TRINITY_DN106681_c7_g3;TRINITY_DN107363_c0_g1;TRINITY_DN107835_c0_g3;TRINITY_DN107849_c1_g2;TRINITY_DN108018_c2_g1;TRINITY_DN108018_c2_g3;TRINITY_DN108086_c0_g2;TRINITY_DN81368_c0_g1;TRINITY_DN87633_c0_g1;TRINITY_DN93927_c0_g1;TRINITY_DN9…	K01076+K10251+K10258+K10703+K15397
Fatty acid degradation	ko00071	22	366	1772	32122	TRINITY_DN100492_c4_g1;TRINITY_DN100524_c0_g1;TRINITY_DN100653_c0_g3;TRINITY_DN102183_c0_g1;TRINITY_DN104338_c4_g1;TRINITY_DN107882_c2_g2;TRINITY_DN108243_c2_g1;TRINITY_DN108243_c3_g1;TRINITY_DN108284_c2_g2;TRINITY_DN108376_c4_g5;TRINITY_DN108449_c3_g1;TRINITY_DN108486_c8_g3;TRINITY_DN108486_c8_g4;TRINITY_DN88717_c0_g1;TRINITY_DN94625_c7_g1;TRINITY_DN95262_c2_g1;TRINITY_DN96055_c0_g2;TRINITY_DN96…	K00128+K00232+K00626+K01897+K07425+K07517+K10527+K14085+K15401
Synthesis and degradation of ketone bodies	ko00072	1	42	1772	32122	TRINITY_DN99886_c0_g4	K00626
Cutin, suberine and wax biosynthesis	ko00073	13	122	1772	32122	TRINITY_DN100476_c8_g1;TRINITY_DN100696_c4_g5;TRINITY_DN100696_c4_g6;TRINITY_DN100845_c3_g1;TRINITY_DN101872_c0_g3;TRINITY_DN104633_c0_g1;TRINITY_DN106489_c2_g1;TRINITY_DN106564_c2_g2;TRINITY_DN108042_c1_g1;TRINITY_DN88717_c0_g1;TRINITY_DN97497_c5_g3;TRINITY_DN97585_c2_g3;TRINITY_DN98370_c7_g1	K13356+K13407+K15401+K15403+K15404+K17991+K20769
Steroid biosynthesis	ko00100	3	175	1772	32122	TRINITY_DN102862_c0_g1;TRINITY_DN107104_c3_g1;TRINITY_DN98623_c2_g2	K00801+K01052+K09832
Ubiquinone and other terpenoid-quinone biosynthesis	ko00130	6	180	1772	32122	TRINITY_DN101542_c3_g1;TRINITY_DN103038_c4_g1;TRINITY_DN106881_c2_g1;TRINITY_DN107662_c1_g6;TRINITY_DN98158_c0_g1;TRINITY_DN99047_c1_g1	K00815+K01904+K03809+K05928
Steroid hormone biosynthesis	ko00140	19	131	1772	32122	TRINITY_DN100145_c2_g8;TRINITY_DN104370_c2_g5;TRINITY_DN105816_c0_g6;TRINITY_DN106078_c3_g1;TRINITY_DN106078_c6_g1;TRINITY_DN106117_c2_g2;TRINITY_DN106117_c2_g7;TRINITY_DN106538_c0_g1;TRINITY_DN106681_c7_g3;TRINITY_DN106773_c1_g1;TRINITY_DN107363_c0_g1;TRINITY_DN107835_c0_g3;TRINITY_DN93829_c0_g1;TRINITY_DN95696_c0_g6;TRINITY_DN96632_c0_g2;TRINITY_DN98167_c0_g1;TRINITY_DN99434_c0_g2;TRINITY_DN999…	K00512+K00699+K07408+K07409+K10251
Oxidative phosphorylation	ko00190	39	906	1772	32122	TRINITY_DN100008_c1_g1;TRINITY_DN100008_c2_g1;TRINITY_DN100521_c4_g2;TRINITY_DN101170_c0_g2;TRINITY_DN101900_c1_g3;TRINITY_DN102722_c1_g2;TRINITY_DN103102_c1_g1;TRINITY_DN103109_c0_g1;TRINITY_DN103385_c0_g1;TRINITY_DN103491_c1_g2;TRINITY_DN104493_c0_g2;TRINITY_DN105193_c0_g1;TRINITY_DN107339_c4_g2;TRINITY_DN107339_c4_g7;TRINITY_DN107930_c0_g1;TRINITY_DN107987_c0_g1;TRINITY_DN107993_c8_g3;TRINITY_…	K00411+K00417+K01507+K01535+K02126+K02128+K02132+K02133+K02136+K02137+K02148+K02155+K02265+K02267+K03965
Photosynthesis	ko00195	4	168	1772	32122	TRINITY_DN102612_c5_g1;TRINITY_DN103565_c4_g4;TRINITY_DN106308_c5_g4;TRINITY_DN17184_c0_g1	K02634+K02641+K02716
Photosynthesis - antenna proteins	ko00196	4	61	1772	32122	TRINITY_DN101048_c0_g9;TRINITY_DN106930_c2_g2;TRINITY_DN106930_c2_g6;TRINITY_DN97276_c2_g2	K08912
Arginine biosynthesis	ko00220	14	203	1772	32122	TRINITY_DN100103_c6_g1;TRINITY_DN101975_c1_g1;TRINITY_DN102036_c6_g8;TRINITY_DN103131_c0_g1;TRINITY_DN103131_c0_g2;TRINITY_DN103610_c7_g1;TRINITY_DN104807_c1_g2;TRINITY_DN106533_c0_g1;TRINITY_DN107948_c3_g1;TRINITY_DN108246_c1_g1;TRINITY_DN108250_c0_g1;TRINITY_DN108250_c0_g2;TRINITY_DN91625_c0_g1;TRINITY_DN98113_c1_g1	K00145+K00261+K00818+K01476+K01915+K14454+K14455
Purine metabolism	ko00230	34	1009	1772	32122	TRINITY_DN100022_c3_g3;TRINITY_DN100599_c4_g1;TRINITY_DN101589_c4_g1;TRINITY_DN101589_c4_g2;TRINITY_DN101845_c0_g1;TRINITY_DN102089_c6_g1;TRINITY_DN102395_c3_g1;TRINITY_DN102408_c0_g1;TRINITY_DN102524_c2_g1;TRINITY_DN103202_c1_g1;TRINITY_DN103341_c0_g1;TRINITY_DN103939_c2_g2;TRINITY_DN104248_c1_g1;TRINITY_DN104359_c4_g1;TRINITY_DN104487_c1_g1;TRINITY_DN105814_c0_g2;TRINITY_DN106378_c3_g4;TRINITY_…	K00365+K00764+K00856+K00860+K00873+K00940+K00948+K01466+K01490+K01510+K02335+K03006+K13484+K13811
Caffeine metabolism	ko00232	3	28	1772	32122	TRINITY_DN93829_c0_g1;TRINITY_DN98167_c0_g1;TRINITY_DN99192_c4_g2	K00365+K07409
Pyrimidine metabolism	ko00240	22	741	1772	32122	TRINITY_DN100605_c1_g1;TRINITY_DN101786_c9_g2;TRINITY_DN101845_c0_g1;TRINITY_DN102089_c6_g1;TRINITY_DN102408_c0_g1;TRINITY_DN102524_c2_g1;TRINITY_DN103077_c0_g3;TRINITY_DN103202_c1_g1;TRINITY_DN105970_c2_g1;TRINITY_DN106378_c3_g4;TRINITY_DN106378_c3_g7;TRINITY_DN107874_c2_g6;TRINITY_DN108217_c3_g3;TRINITY_DN108237_c1_g1;TRINITY_DN108472_c6_g2;TRINITY_DN82134_c0_g1;TRINITY_DN82134_c0_g2;TRINITY_DN…	K00876+K00940+K01431+K01510+K01937+K02335+K03006+K13998+K16329
Alanine, aspartate and glutamate metabolism	ko00250	16	395	1772	32122	TRINITY_DN100103_c6_g1;TRINITY_DN103131_c0_g1;TRINITY_DN103131_c0_g2;TRINITY_DN103131_c0_g5;TRINITY_DN104807_c1_g2;TRINITY_DN105814_c0_g2;TRINITY_DN106533_c0_g1;TRINITY_DN107282_c2_g2;TRINITY_DN107948_c3_g1;TRINITY_DN108246_c1_g1;TRINITY_DN108250_c0_g1;TRINITY_DN108250_c0_g2;TRINITY_DN108261_c0_g1;TRINITY_DN108261_c0_g2;TRINITY_DN91625_c0_g1;TRINITY_DN98930_c4_g3	K00261+K00764+K00830+K01915+K01953+K14454+K14455+K16871
Glycine, serine and threonine metabolism	ko00260	21	417	1772	32122	TRINITY_DN100230_c1_g5;TRINITY_DN100425_c2_g2;TRINITY_DN100425_c2_g3;TRINITY_DN101526_c1_g2;TRINITY_DN102407_c7_g3;TRINITY_DN104338_c4_g1;TRINITY_DN105309_c2_g1;TRINITY_DN105309_c2_g3;TRINITY_DN105737_c6_g4;TRINITY_DN105780_c2_g1;TRINITY_DN107099_c1_g6;TRINITY_DN107210_c0_g4;TRINITY_DN107210_c0_g9;TRINITY_DN107680_c0_g5;TRINITY_DN107861_c1_g2;TRINITY_DN74253_c0_g1;TRINITY_DN87020_c0_g2;TRINITY_DN…	K00058+K00108+K00133+K00276+K00306+K00600+K00830+K01620+K01696+K06001+K14085+K15893
Monobactam biosynthesis	ko00261	5	77	1772	32122	TRINITY_DN104359_c4_g1;TRINITY_DN105780_c2_g1;TRINITY_DN107099_c1_g6;TRINITY_DN95473_c8_g1;TRINITY_DN96176_c0_g2	K00133+K13811
Cysteine and methionine metabolism	ko00270	38	547	1772	32122	TRINITY_DN101096_c1_g3;TRINITY_DN101827_c4_g1;TRINITY_DN102550_c1_g1;TRINITY_DN103208_c5_g2;TRINITY_DN103344_c5_g1;TRINITY_DN103344_c5_g5;TRINITY_DN103855_c5_g4;TRINITY_DN103999_c5_g1;TRINITY_DN104211_c0_g3;TRINITY_DN104527_c3_g1;TRINITY_DN104807_c1_g2;TRINITY_DN104834_c1_g1;TRINITY_DN105588_c1_g1;TRINITY_DN105588_c1_g2;TRINITY_DN105777_c7_g4;TRINITY_DN105780_c2_g1;TRINITY_DN106533_c0_g1;TRINITY_…	K00026+K00133+K00547+K00549+K00640+K00789+K00797+K00815+K00826+K01251+K01611+K01738+K01761+K05933+K14454+K14455+K20772
Valine, leucine and isoleucine degradation	ko00280	21	363	1772	32122	TRINITY_DN100591_c2_g2;TRINITY_DN100591_c2_g4;TRINITY_DN100801_c2_g1;TRINITY_DN101996_c4_g3;TRINITY_DN102183_c0_g1;TRINITY_DN102981_c1_g1;TRINITY_DN103605_c3_g4;TRINITY_DN104338_c4_g1;TRINITY_DN106961_c4_g1;TRINITY_DN107298_c0_g1;TRINITY_DN107474_c1_g1;TRINITY_DN107822_c2_g1;TRINITY_DN108376_c4_g5;TRINITY_DN108486_c8_g3;TRINITY_DN108486_c8_g4;TRINITY_DN96670_c8_g1;TRINITY_DN97606_c1_g3;TRINITY_DN…	K00128+K00140+K00167+K00253+K00626+K00826+K01968+K01969+K05605+K14085
Valine, leucine and isoleucine biosynthesis	ko00290	9	152	1772	32122	TRINITY_DN100072_c3_g1;TRINITY_DN102080_c0_g1;TRINITY_DN103290_c1_g1;TRINITY_DN106314_c2_g1;TRINITY_DN106961_c4_g1;TRINITY_DN107822_c2_g1;TRINITY_DN94695_c0_g1;TRINITY_DN99273_c0_g1;TRINITY_DN99764_c2_g1	K00052+K00053+K00826+K01652+K01653
Lysine biosynthesis	ko00300	4	71	1772	32122	TRINITY_DN102156_c0_g1;TRINITY_DN105780_c2_g1;TRINITY_DN107099_c1_g6;TRINITY_DN96176_c0_g2	K00133+K10206
Lysine degradation	ko00310	8	240	1772	32122	TRINITY_DN101526_c1_g2;TRINITY_DN102183_c0_g1;TRINITY_DN104338_c4_g1;TRINITY_DN108376_c4_g5;TRINITY_DN108486_c8_g3;TRINITY_DN108486_c8_g4;TRINITY_DN96670_c8_g1;TRINITY_DN99886_c0_g4	K00128+K00306+K00626+K14085
Arginine and proline metabolism	ko00330	16	319	1772	32122	TRINITY_DN101096_c1_g3;TRINITY_DN101975_c1_g1;TRINITY_DN102183_c0_g1;TRINITY_DN103473_c0_g1;TRINITY_DN104035_c2_g2;TRINITY_DN104338_c4_g1;TRINITY_DN104439_c4_g2;TRINITY_DN104527_c3_g1;TRINITY_DN104807_c1_g2;TRINITY_DN106533_c0_g1;TRINITY_DN107015_c1_g2;TRINITY_DN107720_c3_g2;TRINITY_DN108376_c4_g5;TRINITY_DN108486_c8_g3;TRINITY_DN108486_c8_g4;TRINITY_DN96670_c8_g1	K00128+K00318+K00797+K01476+K01583+K01611+K12657+K14085+K14454+K14455
Prodigiosin biosynthesis	ko00333	10	109	1772	32122	TRINITY_DN100695_c2_g1;TRINITY_DN100695_c2_g2;TRINITY_DN100823_c0_g3;TRINITY_DN106485_c0_g2;TRINITY_DN106485_c1_g2;TRINITY_DN106485_c1_g4;TRINITY_DN107324_c2_g2;TRINITY_DN95761_c2_g1;TRINITY_DN97625_c2_g2;TRINITY_DN98965_c1_g1	K00059
Histidine metabolism	ko00340	7	122	1772	32122	TRINITY_DN102183_c0_g1;TRINITY_DN103050_c0_g2;TRINITY_DN104338_c4_g1;TRINITY_DN108376_c4_g5;TRINITY_DN108486_c8_g3;TRINITY_DN108486_c8_g4;TRINITY_DN96670_c8_g1	K00128+K00817+K14085
Tyrosine metabolism	ko00350	16	225	1772	32122	TRINITY_DN100230_c1_g5;TRINITY_DN101939_c6_g4;TRINITY_DN102677_c1_g2;TRINITY_DN102781_c0_g1;TRINITY_DN103050_c0_g2;TRINITY_DN103136_c0_g3;TRINITY_DN103136_c0_g5;TRINITY_DN104807_c1_g2;TRINITY_DN105737_c6_g4;TRINITY_DN105938_c3_g1;TRINITY_DN106533_c0_g1;TRINITY_DN97564_c1_g1;TRINITY_DN98818_c1_g4;TRINITY_DN98818_c1_g7;TRINITY_DN99047_c1_g1;TRINITY_DN99352_c3_g1	K00276+K00422+K00451+K00815+K00817+K01593+K01800+K14454+K14455
Phenylalanine metabolism	ko00360	13	245	1772	32122	TRINITY_DN100230_c1_g5;TRINITY_DN101411_c0_g4;TRINITY_DN102781_c0_g1;TRINITY_DN103038_c4_g1;TRINITY_DN103050_c0_g2;TRINITY_DN103389_c3_g3;TRINITY_DN104807_c1_g2;TRINITY_DN105117_c1_g4;TRINITY_DN105737_c6_g4;TRINITY_DN106533_c0_g1;TRINITY_DN106881_c2_g1;TRINITY_DN107662_c1_g6;TRINITY_DN99047_c1_g1	K00074+K00276+K00588+K00815+K00817+K01593+K01904+K14454+K14455
Benzoate degradation	ko00362	2	42	1772	32122	TRINITY_DN101411_c0_g4;TRINITY_DN99886_c0_g4	K00074+K00626
Tryptophan metabolism	ko00380	22	310	1772	32122	TRINITY_DN100145_c2_g8;TRINITY_DN102183_c0_g1;TRINITY_DN102781_c0_g1;TRINITY_DN104241_c2_g2;TRINITY_DN104287_c1_g2;TRINITY_DN104338_c4_g1;TRINITY_DN105993_c4_g4;TRINITY_DN106538_c0_g1;TRINITY_DN106773_c1_g1;TRINITY_DN108376_c4_g5;TRINITY_DN108486_c8_g3;TRINITY_DN108486_c8_g4;TRINITY_DN87481_c0_g1;TRINITY_DN93829_c0_g1;TRINITY_DN95379_c1_g1;TRINITY_DN95379_c1_g3;TRINITY_DN96283_c0_g3;TRINITY_DN966…	K00128+K00626+K00816+K01593+K03781+K07408+K07409+K11816+K14085+K16903
Phenylalanine, tyrosine and tryptophan biosynthesis	ko00400	14	245	1772	32122	TRINITY_DN101422_c3_g5;TRINITY_DN101422_c3_g6;TRINITY_DN103050_c0_g2;TRINITY_DN103496_c7_g1;TRINITY_DN103496_c7_g2;TRINITY_DN104413_c2_g1;TRINITY_DN104807_c1_g2;TRINITY_DN106238_c4_g2;TRINITY_DN106533_c0_g1;TRINITY_DN87020_c0_g2;TRINITY_DN93168_c5_g1;TRINITY_DN96820_c0_g2;TRINITY_DN96820_c0_g3;TRINITY_DN99047_c1_g1	K00815+K00817+K01626+K01696+K05359+K06001+K13832+K14454+K14455+K15227
Novobiocin biosynthesis	ko00401	2	24	1772	32122	TRINITY_DN103050_c0_g2;TRINITY_DN99047_c1_g1	K00815+K00817
Benzoxazinoid biosynthesis	ko00402	7	22	1772	32122	TRINITY_DN100453_c0_g1;TRINITY_DN100453_c0_g2;TRINITY_DN100453_c0_g3;TRINITY_DN108313_c10_g1;TRINITY_DN95523_c0_g4;TRINITY_DN95523_c0_g5;TRINITY_DN95523_c0_g6	K13229
beta-Alanine metabolism	ko00410	13	253	1772	32122	TRINITY_DN100230_c1_g5;TRINITY_DN101996_c4_g3;TRINITY_DN102183_c0_g1;TRINITY_DN104338_c4_g1;TRINITY_DN104527_c3_g1;TRINITY_DN105737_c6_g4;TRINITY_DN108376_c4_g5;TRINITY_DN108486_c8_g3;TRINITY_DN108486_c8_g4;TRINITY_DN91852_c0_g2;TRINITY_DN96670_c8_g1;TRINITY_DN97729_c0_g1;TRINITY_DN99131_c8_g1	K00128+K00140+K00276+K00797+K01431+K05605+K14085
Taurine and hypotaurine metabolism	ko00430	2	71	1772	32122	TRINITY_DN104342_c0_g1;TRINITY_DN104342_c0_g4	K10712
Phosphonate and phosphinate metabolism	ko00440	3	39	1772	32122	TRINITY_DN106488_c4_g1;TRINITY_DN106488_c4_g4;TRINITY_DN107813_c2_g3	K00993
Selenocompound metabolism	ko00450	14	174	1772	32122	TRINITY_DN103208_c5_g2;TRINITY_DN103937_c1_g3;TRINITY_DN104211_c0_g3;TRINITY_DN104359_c4_g1;TRINITY_DN105777_c7_g4;TRINITY_DN107340_c0_g5;TRINITY_DN107387_c0_g1;TRINITY_DN107719_c2_g10;TRINITY_DN107719_c2_g9;TRINITY_DN91678_c0_g1;TRINITY_DN95003_c0_g1;TRINITY_DN95379_c1_g1;TRINITY_DN95379_c1_g3;TRINITY_DN95473_c8_g1	K00549+K00816+K01761+K01874+K13811
Cyanoamino acid metabolism	ko00460	26	254	1772	32122	TRINITY_DN102145_c0_g7;TRINITY_DN102407_c7_g3;TRINITY_DN102620_c1_g1;TRINITY_DN102620_c1_g6;TRINITY_DN103520_c4_g2;TRINITY_DN105309_c2_g1;TRINITY_DN105309_c2_g3;TRINITY_DN106325_c0_g1;TRINITY_DN106325_c0_g2;TRINITY_DN107202_c5_g1;TRINITY_DN107279_c0_g1;TRINITY_DN107279_c0_g4;TRINITY_DN107281_c1_g2;TRINITY_DN107281_c1_g3;TRINITY_DN107757_c7_g6;TRINITY_DN107940_c2_g1;TRINITY_DN88096_c0_g2;TRINITY_D…	K00600+K01188+K05350+K08248+K13035+K20802
D-Glutamine and D-glutamate metabolism	ko00471	7	11	1772	32122	TRINITY_DN100103_c6_g1;TRINITY_DN103131_c0_g1;TRINITY_DN103131_c0_g2;TRINITY_DN108246_c1_g1;TRINITY_DN108250_c0_g1;TRINITY_DN108250_c0_g2;TRINITY_DN91625_c0_g1	K00261
Glutathione metabolism	ko00480	26	426	1772	32122	TRINITY_DN100235_c1_g3;TRINITY_DN100627_c0_g1;TRINITY_DN102845_c3_g2;TRINITY_DN102943_c4_g1;TRINITY_DN103231_c1_g3;TRINITY_DN103494_c2_g1;TRINITY_DN104200_c3_g5;TRINITY_DN104527_c3_g1;TRINITY_DN104878_c1_g4;TRINITY_DN105546_c1_g1;TRINITY_DN106274_c9_g1;TRINITY_DN106274_c9_g4;TRINITY_DN106274_c9_g5;TRINITY_DN107162_c0_g2;TRINITY_DN108342_c0_g1;TRINITY_DN108342_c1_g2;TRINITY_DN76491_c0_g1;TRINITY_D…	K00031+K00033+K00432+K00797+K00799+K01255+K21888+K22596
Starch and sucrose metabolism	ko00500	62	762	1772	32122	TRINITY_DN100036_c0_g1;TRINITY_DN100079_c0_g3;TRINITY_DN100276_c7_g1;TRINITY_DN100276_c7_g2;TRINITY_DN100364_c1_g2;TRINITY_DN100364_c1_g3;TRINITY_DN100675_c2_g4;TRINITY_DN100717_c1_g1;TRINITY_DN100717_c1_g4;TRINITY_DN100717_c1_g5;TRINITY_DN100985_c7_g1;TRINITY_DN101083_c1_g2;TRINITY_DN101415_c2_g4;TRINITY_DN101415_c2_g8;TRINITY_DN101516_c0_g1;TRINITY_DN101646_c0_g6;TRINITY_DN101790_c1_g1;TRINITY_…	K00688+K00695+K00696+K00700+K00703+K00844+K00847+K00963+K00975+K01087+K01176+K01177+K01179+K01187+K01188+K01193+K01210+K05350+K16055+K19891+K19892+K19893
N-Glycan biosynthesis	ko00510	5	236	1772	32122	TRINITY_DN100224_c5_g1;TRINITY_DN103878_c5_g2;TRINITY_DN107664_c0_g1;TRINITY_DN108051_c2_g1;TRINITY_DN96587_c2_g4	K01228+K07151+K07441
Other glycan degradation	ko00511	11	203	1772	32122	TRINITY_DN100865_c2_g3;TRINITY_DN103026_c9_g1;TRINITY_DN104116_c7_g1;TRINITY_DN106002_c3_g1;TRINITY_DN106483_c0_g2;TRINITY_DN106871_c2_g3;TRINITY_DN108466_c6_g2;TRINITY_DN97368_c2_g1;TRINITY_DN97368_c2_g3;TRINITY_DN99388_c6_g1;TRINITY_DN99966_c3_g1	K01191+K12309+K12373+K17108
Various types of N-glycan biosynthesis	ko00513	5	180	1772	32122	TRINITY_DN100224_c5_g1;TRINITY_DN103878_c5_g2;TRINITY_DN107664_c0_g1;TRINITY_DN108051_c2_g1;TRINITY_DN99388_c6_g1	K07151+K07441+K12373
Other types of O-glycan biosynthesis	ko00514	2	76	1772	32122	TRINITY_DN98463_c5_g1;TRINITY_DN99806_c2_g8	K13667
Amino sugar and nucleotide sugar metabolism	ko00520	42	584	1772	32122	TRINITY_DN100675_c2_g4;TRINITY_DN101093_c0_g2;TRINITY_DN101576_c0_g1;TRINITY_DN101576_c0_g4;TRINITY_DN101576_c0_g6;TRINITY_DN101790_c1_g1;TRINITY_DN101790_c1_g2;TRINITY_DN104060_c8_g1;TRINITY_DN104640_c1_g1;TRINITY_DN104743_c1_g5;TRINITY_DN104743_c1_g8;TRINITY_DN105142_c0_g3;TRINITY_DN105550_c0_g4;TRINITY_DN105646_c1_g2;TRINITY_DN105689_c1_g4;TRINITY_DN105846_c5_g1;TRINITY_DN105984_c1_g2;TRINITY_…	K00012+K00326+K00844+K00847+K00963+K00966+K00975+K01183+K01209+K01711+K01784+K01809+K08678+K12373+K12447+K12449+K12451+K13379+K13648+K20547
Streptomycin biosynthesis	ko00521	2	100	1772	32122	TRINITY_DN104640_c1_g1;TRINITY_DN99431_c1_g1	K00844
Polyketide sugar unit biosynthesis	ko00523	1	4	1772	32122	TRINITY_DN101093_c0_g2	K12451
Neomycin, kanamycin and gentamicin biosynthesis	ko00524	2	35	1772	32122	TRINITY_DN104640_c1_g1;TRINITY_DN99431_c1_g1	K00844
Glycosaminoglycan degradation	ko00531	6	93	1772	32122	TRINITY_DN106483_c0_g2;TRINITY_DN108466_c6_g2;TRINITY_DN97368_c2_g1;TRINITY_DN97368_c2_g3;TRINITY_DN99388_c6_g1;TRINITY_DN99966_c3_g1	K12309+K12373
Glycosaminoglycan biosynthesis - heparan sulfate / heparin	ko00534	4	12	1772	32122	TRINITY_DN101589_c3_g1;TRINITY_DN102930_c4_g1;TRINITY_DN108067_c5_g1;TRINITY_DN99093_c1_g3	K02367
Glycerolipid metabolism	ko00561	34	459	1772	32122	TRINITY_DN100472_c0_g1;TRINITY_DN102067_c1_g1;TRINITY_DN102067_c1_g2;TRINITY_DN102112_c0_g1;TRINITY_DN102183_c0_g1;TRINITY_DN102599_c0_g3;TRINITY_DN102847_c3_g2;TRINITY_DN103026_c9_g3;TRINITY_DN103501_c5_g3;TRINITY_DN103689_c0_g1;TRINITY_DN104338_c4_g1;TRINITY_DN105852_c4_g2;TRINITY_DN105987_c0_g3;TRINITY_DN106666_c4_g1;TRINITY_DN107377_c4_g7;TRINITY_DN108005_c0_g3;TRINITY_DN108376_c4_g5;TRINITY_…	K00002+K00011+K00128+K00679+K00864+K00901+K03715+K06119+K07407+K13508+K13513+K13523+K14085+K15728+K18693+K21362+K22849
Inositol phosphate metabolism	ko00562	18	393	1772	32122	TRINITY_DN100316_c1_g2;TRINITY_DN100391_c3_g1;TRINITY_DN101527_c0_g2;TRINITY_DN102922_c6_g1;TRINITY_DN104110_c1_g4;TRINITY_DN107099_c1_g2;TRINITY_DN107211_c2_g1;TRINITY_DN107560_c1_g1;TRINITY_DN86378_c0_g1;TRINITY_DN87765_c0_g1;TRINITY_DN95157_c7_g1;TRINITY_DN95838_c0_g1;TRINITY_DN97729_c0_g1;TRINITY_DN98957_c0_g1;TRINITY_DN99275_c0_g2;TRINITY_DN99280_c1_g1;TRINITY_DN99616_c4_g1;TRINITY_DN99616_c…	K00140+K00469+K00888+K00889+K00921+K00999+K01110+K01114+K01771+K05857+K18081+K20279+K21797
Glycosylphosphatidylinositol (GPI)-anchor biosynthesis	ko00563	1	69	1772	32122	TRINITY_DN100945_c2_g1	K05289
Glycerophospholipid metabolism	ko00564	33	552	1772	32122	TRINITY_DN101621_c0_g1;TRINITY_DN102067_c1_g1;TRINITY_DN102067_c1_g2;TRINITY_DN102599_c0_g3;TRINITY_DN103118_c2_g4;TRINITY_DN103501_c5_g3;TRINITY_DN103689_c0_g1;TRINITY_DN104011_c0_g2;TRINITY_DN104015_c5_g1;TRINITY_DN105091_c5_g2;TRINITY_DN105179_c2_g1;TRINITY_DN105425_c1_g1;TRINITY_DN105852_c4_g2;TRINITY_DN105878_c0_g1;TRINITY_DN105878_c0_g2;TRINITY_DN106488_c4_g1;TRINITY_DN106488_c4_g4;TRINITY_…	K00894+K00901+K00993+K00995+K00999+K01114+K01115+K01126+K06123+K08730+K13508+K13510+K13513+K13523+K15728+K18693+K18696
Ether lipid metabolism	ko00565	11	183	1772	32122	TRINITY_DN103118_c2_g4;TRINITY_DN104015_c5_g1;TRINITY_DN105179_c2_g1;TRINITY_DN106488_c4_g1;TRINITY_DN106488_c4_g4;TRINITY_DN107371_c4_g1;TRINITY_DN107813_c2_g3;TRINITY_DN108312_c2_g1;TRINITY_DN86378_c0_g1;TRINITY_DN99230_c0_g1;TRINITY_DN99230_c0_g2	K00993+K01114+K01115+K06123+K13510
Arachidonic acid metabolism	ko00590	16	209	1772	32122	TRINITY_DN100524_c0_g1;TRINITY_DN102041_c0_g1;TRINITY_DN103104_c5_g3;TRINITY_DN104229_c0_g1;TRINITY_DN104229_c0_g2;TRINITY_DN104326_c3_g1;TRINITY_DN107162_c0_g2;TRINITY_DN107268_c0_g2;TRINITY_DN107530_c3_g1;TRINITY_DN108243_c2_g1;TRINITY_DN108243_c3_g1;TRINITY_DN86975_c0_g1;TRINITY_DN94625_c7_g1;TRINITY_DN95262_c2_g1;TRINITY_DN95625_c5_g1;TRINITY_DN98222_c0_g2	K00079+K00432+K01832+K07418+K07425+K08726
Linoleic acid metabolism	ko00591	16	108	1772	32122	TRINITY_DN100434_c2_g1;TRINITY_DN100434_c2_g4;TRINITY_DN101531_c0_g9;TRINITY_DN105807_c0_g1;TRINITY_DN105807_c0_g8;TRINITY_DN106348_c4_g3;TRINITY_DN106348_c4_g5;TRINITY_DN106348_c4_g7;TRINITY_DN106541_c0_g2;TRINITY_DN106541_c0_g3;TRINITY_DN107089_c3_g1;TRINITY_DN107268_c0_g2;TRINITY_DN93829_c0_g1;TRINITY_DN98167_c0_g1;TRINITY_DN99504_c0_g4;TRINITY_DN99970_c2_g2	K00454+K07409+K07418+K15718
alpha-Linolenic acid metabolism	ko00592	27	284	1772	32122	TRINITY_DN100166_c2_g1;TRINITY_DN100653_c0_g3;TRINITY_DN101531_c0_g9;TRINITY_DN102261_c3_g1;TRINITY_DN102395_c3_g3;TRINITY_DN102735_c0_g2;TRINITY_DN102919_c0_g1;TRINITY_DN103991_c1_g2;TRINITY_DN105807_c0_g1;TRINITY_DN105807_c0_g8;TRINITY_DN106348_c4_g3;TRINITY_DN106348_c4_g5;TRINITY_DN106348_c4_g7;TRINITY_DN106541_c0_g2;TRINITY_DN106541_c0_g3;TRINITY_DN106644_c2_g1;TRINITY_DN107089_c3_g1;TRINITY_…	K00232+K00454+K01723+K05894+K10525+K10526+K10527+K10529
Sphingolipid metabolism	ko00600	12	237	1772	32122	TRINITY_DN100472_c0_g1;TRINITY_DN100983_c1_g2;TRINITY_DN103026_c9_g1;TRINITY_DN104962_c1_g1;TRINITY_DN105507_c1_g4;TRINITY_DN105565_c5_g1;TRINITY_DN106483_c0_g2;TRINITY_DN107397_c2_g3;TRINITY_DN108466_c6_g2;TRINITY_DN97368_c2_g1;TRINITY_DN97368_c2_g3;TRINITY_DN99966_c3_g1	K04708+K04713+K07407+K12309+K12349+K17108
Glycosphingolipid biosynthesis - globo and isoglobo series	ko00603	2	27	1772	32122	TRINITY_DN100472_c0_g1;TRINITY_DN99388_c6_g1	K07407+K12373
Glycosphingolipid biosynthesis - ganglio series	ko00604	6	75	1772	32122	TRINITY_DN106483_c0_g2;TRINITY_DN108466_c6_g2;TRINITY_DN97368_c2_g1;TRINITY_DN97368_c2_g3;TRINITY_DN99388_c6_g1;TRINITY_DN99966_c3_g1	K12309+K12373
Pyruvate metabolism	ko00620	24	541	1772	32122	TRINITY_DN100022_c3_g3;TRINITY_DN100599_c4_g1;TRINITY_DN100854_c1_g2;TRINITY_DN100854_c1_g3;TRINITY_DN101589_c4_g1;TRINITY_DN101589_c4_g2;TRINITY_DN102150_c1_g2;TRINITY_DN102183_c0_g1;TRINITY_DN104338_c4_g1;TRINITY_DN105612_c1_g1;TRINITY_DN107179_c1_g1;TRINITY_DN107326_c1_g3;TRINITY_DN107326_c1_g4;TRINITY_DN107341_c3_g4;TRINITY_DN107749_c1_g1;TRINITY_DN108376_c4_g5;TRINITY_DN108486_c8_g3;TRINITY_…	K00026+K00029+K00128+K00626+K00873+K01610+K01759+K01913+K14085+K22211
Chloroalkane and chloroalkene degradation	ko00625	11	142	1772	32122	TRINITY_DN102041_c0_g1;TRINITY_DN102183_c0_g1;TRINITY_DN104229_c0_g1;TRINITY_DN104229_c0_g2;TRINITY_DN107530_c3_g1;TRINITY_DN108376_c4_g5;TRINITY_DN108486_c8_g3;TRINITY_DN108486_c8_g4;TRINITY_DN86975_c0_g1;TRINITY_DN96670_c8_g1;TRINITY_DN98222_c0_g2	K00128+K08726
Glyoxylate and dicarboxylate metabolism	ko00630	21	575	1772	32122	TRINITY_DN100011_c2_g3;TRINITY_DN102407_c7_g3;TRINITY_DN103280_c0_g1;TRINITY_DN104287_c1_g2;TRINITY_DN104382_c0_g3;TRINITY_DN104730_c1_g3;TRINITY_DN105127_c1_g1;TRINITY_DN105246_c3_g1;TRINITY_DN105246_c4_g1;TRINITY_DN105309_c2_g1;TRINITY_DN105309_c2_g3;TRINITY_DN105612_c1_g1;TRINITY_DN107092_c1_g1;TRINITY_DN107092_c1_g3;TRINITY_DN107179_c1_g1;TRINITY_DN107307_c0_g1;TRINITY_DN107948_c3_g1;TRINITY_…	K00026+K00122+K00600+K00626+K00830+K01647+K01681+K01913+K01915+K03781+K15893+K19269
Propanoate metabolism	ko00640	5	264	1772	32122	TRINITY_DN101996_c4_g3;TRINITY_DN102981_c1_g1;TRINITY_DN97729_c0_g1;TRINITY_DN99131_c8_g1;TRINITY_DN99886_c0_g4	K00140+K00167+K00626+K05605
Styrene degradation	ko00643	5	46	1772	32122	TRINITY_DN101939_c6_g4;TRINITY_DN102677_c1_g2;TRINITY_DN105938_c3_g1;TRINITY_DN97564_c1_g1;TRINITY_DN99352_c3_g1	K00451+K01800
Butanoate metabolism	ko00650	6	176	1772	32122	TRINITY_DN101411_c0_g4;TRINITY_DN103131_c0_g5;TRINITY_DN103290_c1_g1;TRINITY_DN107282_c2_g2;TRINITY_DN94695_c0_g1;TRINITY_DN99886_c0_g4	K00074+K00626+K01652+K01653+K16871
C5-Branched dibasic acid metabolism	ko00660	4	53	1772	32122	TRINITY_DN100072_c3_g1;TRINITY_DN103290_c1_g1;TRINITY_DN94695_c0_g1;TRINITY_DN99764_c2_g1	K00052+K01652+K01653
One carbon pool by folate	ko00670	7	141	1772	32122	TRINITY_DN102407_c7_g3;TRINITY_DN105309_c2_g1;TRINITY_DN105309_c2_g3;TRINITY_DN105659_c0_g1;TRINITY_DN105970_c2_g1;TRINITY_DN106427_c1_g3;TRINITY_DN95526_c1_g3	K00297+K00600+K01934+K01938+K13998
Methane metabolism	ko00680	17	376	1772	32122	TRINITY_DN101318_c0_g1;TRINITY_DN101318_c0_g3;TRINITY_DN102242_c7_g1;TRINITY_DN102407_c7_g3;TRINITY_DN102431_c1_g1;TRINITY_DN103280_c0_g1;TRINITY_DN103663_c0_g1;TRINITY_DN104730_c1_g3;TRINITY_DN105143_c0_g1;TRINITY_DN105309_c2_g1;TRINITY_DN105309_c2_g3;TRINITY_DN107246_c2_g1;TRINITY_DN85902_c0_g1;TRINITY_DN96154_c0_g4;TRINITY_DN98930_c4_g3;TRINITY_DN98955_c4_g1;TRINITY_DN98955_c4_g2	K00058+K00122+K00600+K00830+K00850+K01623+K01624+K03841
Carbon fixation in photosynthetic organisms	ko00710	28	460	1772	32122	TRINITY_DN100854_c1_g2;TRINITY_DN100854_c1_g3;TRINITY_DN101318_c0_g1;TRINITY_DN101318_c0_g3;TRINITY_DN101550_c2_g1;TRINITY_DN101550_c3_g2;TRINITY_DN101550_c3_g4;TRINITY_DN102242_c7_g1;TRINITY_DN102431_c1_g1;TRINITY_DN103663_c0_g1;TRINITY_DN104807_c1_g2;TRINITY_DN105143_c0_g1;TRINITY_DN106343_c1_g2;TRINITY_DN106343_c2_g2;TRINITY_DN106473_c1_g1;TRINITY_DN106473_c1_g2;TRINITY_DN106473_c2_g1;TRINITY_…	K00026+K00029+K00134+K00615+K00927+K01610+K01623+K01624+K03841+K14454+K14455
Carbon fixation pathways in prokaryotes	ko00720	12	272	1772	32122	TRINITY_DN101296_c3_g1;TRINITY_DN101296_c3_g4;TRINITY_DN101296_c3_g5;TRINITY_DN105246_c3_g1;TRINITY_DN105246_c4_g1;TRINITY_DN105659_c0_g1;TRINITY_DN107092_c1_g1;TRINITY_DN107092_c1_g3;TRINITY_DN107307_c0_g1;TRINITY_DN95526_c1_g3;TRINITY_DN95957_c1_g2;TRINITY_DN99886_c0_g4	K00031+K00297+K00626+K01648+K01681+K01938
Thiamine metabolism	ko00730	1	93	1772	32122	TRINITY_DN96380_c15_g1	K22911
Riboflavin metabolism	ko00740	5	98	1772	32122	TRINITY_DN100708_c3_g4;TRINITY_DN100806_c0_g3;TRINITY_DN104998_c5_g1;TRINITY_DN105659_c0_g3;TRINITY_DN99395_c3_g1	K00953+K11752+K14379+K20884+K22912
Vitamin B6 metabolism	ko00750	3	74	1772	32122	TRINITY_DN100481_c0_g4;TRINITY_DN96918_c10_g1;TRINITY_DN99706_c2_g2	K05275+K13248
Nicotinate and nicotinamide metabolism	ko00760	1	135	1772	32122	TRINITY_DN101300_c0_g4	K00858
Pantothenate and CoA biosynthesis	ko00770	9	172	1772	32122	TRINITY_DN102080_c0_g1;TRINITY_DN103290_c1_g1;TRINITY_DN104144_c5_g9;TRINITY_DN106314_c2_g1;TRINITY_DN106961_c4_g1;TRINITY_DN107822_c2_g1;TRINITY_DN91852_c0_g2;TRINITY_DN94695_c0_g1;TRINITY_DN99273_c0_g1	K00053+K00826+K01431+K01652+K01653+K09680
Biotin metabolism	ko00780	13	154	1772	32122	TRINITY_DN100695_c2_g1;TRINITY_DN100695_c2_g2;TRINITY_DN100823_c0_g3;TRINITY_DN106485_c0_g2;TRINITY_DN106485_c1_g2;TRINITY_DN106485_c1_g4;TRINITY_DN107324_c2_g2;TRINITY_DN94611_c0_g1;TRINITY_DN95761_c2_g1;TRINITY_DN96275_c1_g3;TRINITY_DN96289_c1_g10;TRINITY_DN97625_c2_g2;TRINITY_DN98965_c1_g1	K00059+K09458
Lipoic acid metabolism	ko00785	1	22	1772	32122	TRINITY_DN97083_c3_g1	K03644
Folate biosynthesis	ko00790	7	125	1772	32122	TRINITY_DN102476_c0_g1;TRINITY_DN102847_c3_g2;TRINITY_DN104326_c3_g1;TRINITY_DN105641_c1_g1;TRINITY_DN105970_c2_g1;TRINITY_DN107283_c0_g1;TRINITY_DN107303_c2_g1	K00011+K00079+K01113+K01930+K13998
Retinol metabolism	ko00830	18	183	1772	32122	TRINITY_DN100145_c2_g8;TRINITY_DN100524_c0_g1;TRINITY_DN105256_c1_g1;TRINITY_DN105256_c1_g2;TRINITY_DN106078_c3_g1;TRINITY_DN106078_c6_g1;TRINITY_DN106117_c2_g2;TRINITY_DN106117_c2_g7;TRINITY_DN106538_c0_g1;TRINITY_DN106773_c1_g1;TRINITY_DN108243_c2_g1;TRINITY_DN108243_c3_g1;TRINITY_DN93829_c0_g1;TRINITY_DN94625_c7_g1;TRINITY_DN95262_c2_g1;TRINITY_DN98167_c0_g1;TRINITY_DN99936_c1_g1;TRINITY_DN999…	K00699+K07408+K07409+K07425+K11147
Porphyrin and chlorophyll metabolism	ko00860	6	216	1772	32122	TRINITY_DN105750_c4_g1;TRINITY_DN106078_c3_g1;TRINITY_DN106078_c6_g1;TRINITY_DN106117_c2_g2;TRINITY_DN106117_c2_g7;TRINITY_DN94312_c5_g2	K00699+K10960+K21480
Terpenoid backbone biosynthesis	ko00900	11	203	1772	32122	TRINITY_DN102969_c3_g4;TRINITY_DN103903_c1_g6;TRINITY_DN103903_c1_g7;TRINITY_DN103903_c1_g8;TRINITY_DN105381_c0_g1;TRINITY_DN105750_c4_g1;TRINITY_DN92189_c0_g1;TRINITY_DN95339_c0_g1;TRINITY_DN96960_c1_g1;TRINITY_DN99044_c0_g2;TRINITY_DN99886_c0_g4	K00021+K00626+K01823+K05954+K10960+K13789
Indole alkaloid biosynthesis	ko00901	1	39	1772	32122	TRINITY_DN102781_c0_g1	K01593
Monoterpenoid biosynthesis	ko00902	7	36	1772	32122	TRINITY_DN102190_c2_g1;TRINITY_DN102190_c2_g8;TRINITY_DN102816_c3_g1;TRINITY_DN94981_c3_g1;TRINITY_DN97581_c7_g1;TRINITY_DN98715_c5_g4;TRINITY_DN99953_c2_g1	K07385+K15095+K20979
Limonene and pinene degradation	ko00903	5	51	1772	32122	TRINITY_DN102183_c0_g1;TRINITY_DN108376_c4_g5;TRINITY_DN108486_c8_g3;TRINITY_DN108486_c8_g4;TRINITY_DN96670_c8_g1	K00128
Diterpenoid biosynthesis	ko00904	6	100	1772	32122	TRINITY_DN100336_c3_g2;TRINITY_DN106399_c0_g1;TRINITY_DN106399_c0_g2;TRINITY_DN75329_c0_g1;TRINITY_DN95927_c1_g3;TRINITY_DN96231_c2_g1	K04122+K04124+K04125
Brassinosteroid biosynthesis	ko00905	1	28	1772	32122	TRINITY_DN104889_c2_g2	K09587
Carotenoid biosynthesis	ko00906	16	161	1772	32122	TRINITY_DN100446_c6_g2;TRINITY_DN100859_c0_g1;TRINITY_DN102202_c0_g1;TRINITY_DN102202_c0_g3;TRINITY_DN102202_c0_g4;TRINITY_DN102961_c1_g2;TRINITY_DN105198_c1_g1;TRINITY_DN108163_c2_g1;TRINITY_DN108260_c4_g5;TRINITY_DN81785_c0_g2;TRINITY_DN94851_c0_g2;TRINITY_DN95394_c0_g2;TRINITY_DN98706_c1_g1;TRINITY_DN99186_c5_g5;TRINITY_DN99907_c0_g3;TRINITY_DN99907_c0_g4	K02291+K09835+K09838+K09840+K09841+K09842+K09843
Zeatin biosynthesis	ko00908	7	68	1772	32122	TRINITY_DN104942_c2_g1;TRINITY_DN106078_c6_g5;TRINITY_DN95170_c6_g2;TRINITY_DN97878_c0_g4;TRINITY_DN97878_c0_g6;TRINITY_DN98775_c0_g1;TRINITY_DN99397_c4_g1	K00279+K13493+K13495
Sesquiterpenoid and triterpenoid biosynthesis	ko00909	11	71	1772	32122	TRINITY_DN100204_c4_g1;TRINITY_DN101027_c0_g1;TRINITY_DN102134_c1_g3;TRINITY_DN102500_c0_g2;TRINITY_DN102500_c0_g4;TRINITY_DN102500_c0_g5;TRINITY_DN103337_c0_g3;TRINITY_DN103337_c0_g4;TRINITY_DN104276_c4_g1;TRINITY_DN104276_c4_g6;TRINITY_DN107104_c3_g1	K00801+K15800+K15803+K22065
Nitrogen metabolism	ko00910	15	153	1772	32122	TRINITY_DN100103_c6_g1;TRINITY_DN101201_c1_g1;TRINITY_DN103131_c0_g1;TRINITY_DN103131_c0_g2;TRINITY_DN103558_c0_g1;TRINITY_DN103558_c1_g1;TRINITY_DN107948_c3_g1;TRINITY_DN108246_c1_g1;TRINITY_DN108250_c0_g1;TRINITY_DN108250_c0_g2;TRINITY_DN88558_c0_g2;TRINITY_DN91028_c0_g2;TRINITY_DN91044_c0_g1;TRINITY_DN91625_c0_g1;TRINITY_DN99063_c0_g2	K00261+K00366+K01673+K01674+K01725+K01915+K02575+K10534
Sulfur metabolism	ko00920	7	158	1772	32122	TRINITY_DN102550_c1_g1;TRINITY_DN104359_c4_g1;TRINITY_DN104834_c1_g1;TRINITY_DN95473_c8_g1;TRINITY_DN95887_c0_g2;TRINITY_DN97052_c0_g2;TRINITY_DN98446_c0_g1	K00640+K00860+K01082+K01738+K13811
Caprolactam degradation	ko00930	4	86	1772	32122	TRINITY_DN102112_c0_g1;TRINITY_DN103026_c9_g3;TRINITY_DN97703_c3_g2;TRINITY_DN97703_c3_g3	K00002
Phenylpropanoid biosynthesis	ko00940	67	637	1772	32122	TRINITY_DN100647_c5_g1;TRINITY_DN100647_c5_g2;TRINITY_DN101845_c4_g2;TRINITY_DN103038_c4_g1;TRINITY_DN103372_c1_g5;TRINITY_DN103389_c3_g3;TRINITY_DN103520_c3_g2;TRINITY_DN103942_c4_g2;TRINITY_DN104185_c4_g2;TRINITY_DN104185_c4_g3;TRINITY_DN104620_c0_g2;TRINITY_DN105117_c1_g4;TRINITY_DN105886_c2_g1;TRINITY_DN106057_c1_g1;TRINITY_DN106274_c8_g1;TRINITY_DN106449_c1_g2;TRINITY_DN106449_c1_g5;TRINITY_…	K00083+K00430+K00588+K01188+K01904+K05350+K06892+K09753+K09754+K09755+K12355+K12356+K13065+K13066+K22395
Flavonoid biosynthesis	ko00941	18	159	1772	32122	TRINITY_DN100588_c3_g1;TRINITY_DN100685_c2_g2;TRINITY_DN101438_c0_g2;TRINITY_DN103389_c3_g3;TRINITY_DN103942_c4_g2;TRINITY_DN105117_c1_g4;TRINITY_DN106583_c0_g1;TRINITY_DN108236_c1_g1;TRINITY_DN108414_c10_g1;TRINITY_DN90009_c0_g1;TRINITY_DN90009_c0_g2;TRINITY_DN95223_c1_g6;TRINITY_DN96391_c1_g1;TRINITY_DN96839_c1_g2;TRINITY_DN97152_c6_g6;TRINITY_DN97896_c0_g1;TRINITY_DN99293_c1_g1;TRINITY_DN99601…	K00588+K00660+K01859+K05277+K05278+K05280+K09754+K13065+K22845
Anthocyanin biosynthesis	ko00942	3	21	1772	32122	TRINITY_DN103952_c0_g1;TRINITY_DN105543_c3_g4;TRINITY_DN93178_c1_g2	K12930+K21383
Flavone and flavonol biosynthesis	ko00944	2	24	1772	32122	TRINITY_DN105543_c3_g2;TRINITY_DN106583_c0_g1	K05280+K10757
Stilbenoid, diarylheptanoid and gingerol biosynthesis	ko00945	7	69	1772	32122	TRINITY_DN103389_c3_g3;TRINITY_DN103942_c4_g2;TRINITY_DN105117_c1_g4;TRINITY_DN108414_c10_g1;TRINITY_DN90009_c0_g1;TRINITY_DN90009_c0_g2;TRINITY_DN96839_c1_g2	K00588+K09754+K13065
Isoquinoline alkaloid biosynthesis	ko00950	10	113	1772	32122	TRINITY_DN100230_c1_g5;TRINITY_DN102781_c0_g1;TRINITY_DN103136_c0_g3;TRINITY_DN103136_c0_g5;TRINITY_DN104807_c1_g2;TRINITY_DN105737_c6_g4;TRINITY_DN106533_c0_g1;TRINITY_DN98818_c1_g4;TRINITY_DN98818_c1_g7;TRINITY_DN99047_c1_g1	K00276+K00422+K00815+K01593+K14454+K14455
Tropane, piperidine and pyridine alkaloid biosynthesis	ko00960	13	186	1772	32122	TRINITY_DN100230_c1_g5;TRINITY_DN100452_c1_g4;TRINITY_DN100452_c1_g5;TRINITY_DN100823_c0_g1;TRINITY_DN100823_c0_g2;TRINITY_DN103050_c0_g2;TRINITY_DN104807_c1_g2;TRINITY_DN105737_c6_g4;TRINITY_DN106481_c2_g1;TRINITY_DN106533_c0_g1;TRINITY_DN107324_c2_g3;TRINITY_DN95296_c2_g2;TRINITY_DN99047_c1_g1	K00276+K00815+K00817+K08081+K14454+K14455
Betalain biosynthesis	ko00965	2	46	1772	32122	TRINITY_DN102781_c0_g1;TRINITY_DN99310_c1_g1	K01593+K15777
Aminoacyl-tRNA biosynthesis	ko00970	17	499	1772	32122	TRINITY_DN100355_c2_g1;TRINITY_DN101434_c0_g1;TRINITY_DN102933_c1_g3;TRINITY_DN102933_c1_g4;TRINITY_DN103937_c1_g3;TRINITY_DN104373_c0_g2;TRINITY_DN104611_c2_g3;TRINITY_DN107021_c0_g1;TRINITY_DN107021_c0_g2;TRINITY_DN107227_c2_g3;TRINITY_DN107812_c6_g5;TRINITY_DN108030_c0_g1;TRINITY_DN108262_c5_g4;TRINITY_DN73232_c1_g1;TRINITY_DN90990_c0_g2;TRINITY_DN97016_c2_g1;TRINITY_DN97191_c4_g5	K01870+K01872+K01874+K01875+K01887+K02433+K22503
Metabolism of xenobiotics by cytochrome P450	ko00980	25	273	1772	32122	TRINITY_DN100145_c2_g8;TRINITY_DN100235_c1_g3;TRINITY_DN102845_c3_g2;TRINITY_DN102943_c4_g1;TRINITY_DN104200_c3_g5;TRINITY_DN104326_c3_g1;TRINITY_DN106078_c3_g1;TRINITY_DN106078_c6_g1;TRINITY_DN106117_c2_g2;TRINITY_DN106117_c2_g7;TRINITY_DN106274_c9_g1;TRINITY_DN106274_c9_g4;TRINITY_DN106274_c9_g5;TRINITY_DN106538_c0_g1;TRINITY_DN106773_c1_g1;TRINITY_DN76491_c0_g1;TRINITY_DN93829_c0_g1;TRINITY_DN…	K00079+K00699+K00799+K07408+K07409
Insect hormone biosynthesis	ko00981	6	69	1772	32122	TRINITY_DN102183_c0_g1;TRINITY_DN107742_c0_g4;TRINITY_DN108376_c4_g5;TRINITY_DN108486_c8_g3;TRINITY_DN108486_c8_g4;TRINITY_DN96670_c8_g1	K00128+K14985
Drug metabolism - cytochrome P450	ko00982	21	231	1772	32122	TRINITY_DN100235_c1_g3;TRINITY_DN102845_c3_g2;TRINITY_DN102943_c4_g1;TRINITY_DN104200_c3_g5;TRINITY_DN106078_c3_g1;TRINITY_DN106078_c6_g1;TRINITY_DN106117_c2_g2;TRINITY_DN106117_c2_g7;TRINITY_DN106274_c9_g1;TRINITY_DN106274_c9_g4;TRINITY_DN106274_c9_g5;TRINITY_DN106487_c0_g1;TRINITY_DN107487_c1_g1;TRINITY_DN76491_c0_g1;TRINITY_DN93829_c0_g1;TRINITY_DN96564_c9_g5;TRINITY_DN96862_c1_g2;TRINITY_DN96…	K00485+K00699+K00799+K07409
Drug metabolism - other enzymes	ko00983	22	338	1772	32122	TRINITY_DN100235_c1_g3;TRINITY_DN101786_c9_g2;TRINITY_DN102408_c0_g1;TRINITY_DN102524_c2_g1;TRINITY_DN102845_c3_g2;TRINITY_DN102943_c4_g1;TRINITY_DN104200_c3_g5;TRINITY_DN106078_c3_g1;TRINITY_DN106078_c6_g1;TRINITY_DN106117_c2_g2;TRINITY_DN106117_c2_g7;TRINITY_DN106274_c9_g1;TRINITY_DN106274_c9_g4;TRINITY_DN106274_c9_g5;TRINITY_DN107874_c2_g6;TRINITY_DN76491_c0_g1;TRINITY_DN91852_c0_g2;TRINITY_DN…	K00699+K00799+K00876+K00940+K01431
Biosynthesis of secondary metabolites - unclassified	ko00999	6	40	1772	32122	TRINITY_DN102149_c0_g1;TRINITY_DN102149_c0_g3;TRINITY_DN106304_c3_g13;TRINITY_DN106304_c3_g2;TRINITY_DN106304_c3_g3;TRINITY_DN106304_c3_g9	K21371
Biosynthesis of unsaturated fatty acids	ko01040	40	340	1772	32122	TRINITY_DN100653_c0_g3;TRINITY_DN100695_c2_g1;TRINITY_DN100695_c2_g2;TRINITY_DN100823_c0_g3;TRINITY_DN102518_c0_g2;TRINITY_DN103028_c0_g3;TRINITY_DN103203_c0_g1;TRINITY_DN103579_c2_g1;TRINITY_DN105002_c1_g2;TRINITY_DN105002_c1_g5;TRINITY_DN105694_c4_g1;TRINITY_DN105768_c0_g2;TRINITY_DN106132_c0_g1;TRINITY_DN106202_c0_g2;TRINITY_DN106202_c0_g5;TRINITY_DN106202_c0_g9;TRINITY_DN106485_c0_g2;TRINITY_…	K00059+K00232+K00507+K03921+K10251+K10256+K10258+K10703
Biosynthesis of ansamycins	ko01051	1	31	1772	32122	TRINITY_DN107619_c1_g1	K00615
Biosynthesis of terpenoids and steroids	ko01062	1	7	1772	32122	TRINITY_DN98706_c1_g1	K02291
Metabolic pathways	ko01100	648	11211	1772	32122	TRINITY_DN100008_c1_g1;TRINITY_DN100008_c2_g1;TRINITY_DN100011_c2_g3;TRINITY_DN100022_c3_g3;TRINITY_DN100036_c0_g1;TRINITY_DN100072_c3_g1;TRINITY_DN100079_c0_g3;TRINITY_DN100103_c6_g1;TRINITY_DN100132_c8_g5;TRINITY_DN100145_c2_g8;TRINITY_DN100166_c2_g1;TRINITY_DN100224_c5_g1;TRINITY_DN100230_c1_g5;TRINITY_DN100316_c1_g2;TRINITY_DN100391_c3_g1;TRINITY_DN100425_c2_g2;TRINITY_DN100425_c2_g3;TRINITY_…	K00002+K00011+K00012+K00021+K00026+K00029+K00031+K00033+K00052+K00053+K00058+K00059+K00074+K00079+K00083+K00108+K00122+K00128+K00133+K00134+K00140+K00145+K00167+K00232+K00253+K00261+K00276+K00297+K00306+K00318+K00365+K00411+K00417+K00422+K00430+K00451+K00454+K00512+K00547+K00549+K00588+K00600+K00615+K00616+K00626+K00640+K00660+K00679+K00688+K00695+K00696+K00699+K00700+K00703+K00764+K00789+K00797+…
Biosynthesis of secondary metabolites	ko01110	377	5911	1772	32122	TRINITY_DN100011_c2_g3;TRINITY_DN100022_c3_g3;TRINITY_DN100072_c3_g1;TRINITY_DN100132_c8_g5;TRINITY_DN100166_c2_g1;TRINITY_DN100230_c1_g5;TRINITY_DN100336_c3_g2;TRINITY_DN100446_c6_g2;TRINITY_DN100452_c1_g4;TRINITY_DN100452_c1_g5;TRINITY_DN100588_c3_g1;TRINITY_DN100599_c4_g1;TRINITY_DN100627_c0_g1;TRINITY_DN100647_c5_g1;TRINITY_DN100647_c5_g2;TRINITY_DN100653_c0_g3;TRINITY_DN100685_c2_g2;TRINITY_…	K00002+K00021+K00026+K00031+K00033+K00052+K00053+K00083+K00128+K00133+K00134+K00145+K00167+K00232+K00276+K00318+K00422+K00430+K00454+K00547+K00549+K00588+K00600+K00615+K00616+K00626+K00640+K00660+K00688+K00699+K00700+K00703+K00764+K00789+K00801+K00815+K00817+K00818+K00826+K00830+K00844+K00850+K00873+K00901+K00927+K00940+K00948+K00953+K00966+K00975+K00993+K01114+K01115+K01188+K01476+K01490+K01568+…
Microbial metabolism in diverse environments	ko01120	124	2576	1772	32122	TRINITY_DN100022_c3_g3;TRINITY_DN100103_c6_g1;TRINITY_DN100599_c4_g1;TRINITY_DN100627_c0_g1;TRINITY_DN100854_c1_g2;TRINITY_DN100854_c1_g3;TRINITY_DN101296_c3_g1;TRINITY_DN101296_c3_g4;TRINITY_DN101296_c3_g5;TRINITY_DN101318_c0_g1;TRINITY_DN101318_c0_g3;TRINITY_DN101411_c0_g4;TRINITY_DN101550_c2_g1;TRINITY_DN101550_c3_g2;TRINITY_DN101550_c3_g4;TRINITY_DN101589_c4_g1;TRINITY_DN101589_c4_g2;TRINITY_…	K00002+K00026+K00029+K00031+K00033+K00058+K00074+K00122+K00128+K00133+K00134+K00261+K00297+K00365+K00366+K00451+K00485+K00600+K00615+K00616+K00626+K00640+K00830+K00844+K00850+K00860+K00873+K00927+K00948+K01082+K01466+K01610+K01620+K01623+K01624+K01647+K01648+K01681+K01738+K01785+K01800+K01913+K01915+K01938+K03841+K05275+K08726+K10534+K13811+K14085+K14454+K14455+K16871+K22211
Biosynthesis of antibiotics	ko01130	146	3186	1772	32122	TRINITY_DN100011_c2_g3;TRINITY_DN100022_c3_g3;TRINITY_DN100599_c4_g1;TRINITY_DN100627_c0_g1;TRINITY_DN100675_c2_g4;TRINITY_DN100695_c2_g1;TRINITY_DN100695_c2_g2;TRINITY_DN100823_c0_g3;TRINITY_DN100854_c1_g2;TRINITY_DN100854_c1_g3;TRINITY_DN101093_c0_g2;TRINITY_DN101296_c3_g1;TRINITY_DN101296_c3_g4;TRINITY_DN101296_c3_g5;TRINITY_DN101318_c0_g1;TRINITY_DN101318_c0_g3;TRINITY_DN101422_c3_g5;TRINITY_…	K00002+K00021+K00026+K00031+K00033+K00053+K00058+K00059+K00128+K00133+K00134+K00145+K00167+K00318+K00600+K00615+K00616+K00626+K00764+K00801+K00815+K00817+K00818+K00826+K00830+K00844+K00850+K00873+K00927+K00940+K00948+K00963+K01082+K01476+K01490+K01610+K01620+K01623+K01624+K01626+K01647+K01648+K01652+K01653+K01681+K01696+K01738+K01785+K01809+K01823+K01913+K03781+K03841+K05359+K05954+K06001+K10206+…
Carbon metabolism	ko01200	82	1810	1772	32122	TRINITY_DN100011_c2_g3;TRINITY_DN100022_c3_g3;TRINITY_DN100103_c6_g1;TRINITY_DN100599_c4_g1;TRINITY_DN100627_c0_g1;TRINITY_DN100854_c1_g2;TRINITY_DN100854_c1_g3;TRINITY_DN101318_c0_g1;TRINITY_DN101318_c0_g3;TRINITY_DN101550_c2_g1;TRINITY_DN101550_c3_g2;TRINITY_DN101550_c3_g4;TRINITY_DN101589_c4_g1;TRINITY_DN101589_c4_g2;TRINITY_DN101996_c4_g3;TRINITY_DN102242_c7_g1;TRINITY_DN102407_c7_g3;TRINITY_…	K00026+K00029+K00031+K00033+K00058+K00122+K00134+K00140+K00261+K00297+K00600+K00615+K00616+K00626+K00640+K00830+K00844+K00850+K00873+K00927+K00948+K01610+K01623+K01624+K01647+K01681+K01738+K01913+K01938+K03781+K03841+K05605+K14454+K14455+K15893+K19269
2-Oxocarboxylic acid metabolism	ko01210	25	417	1772	32122	TRINITY_DN100072_c3_g1;TRINITY_DN102036_c6_g8;TRINITY_DN102080_c0_g1;TRINITY_DN103290_c1_g1;TRINITY_DN103610_c7_g1;TRINITY_DN104382_c0_g3;TRINITY_DN104807_c1_g2;TRINITY_DN105127_c1_g1;TRINITY_DN105246_c3_g1;TRINITY_DN105246_c4_g1;TRINITY_DN105780_c2_g1;TRINITY_DN106314_c2_g1;TRINITY_DN106533_c0_g1;TRINITY_DN106961_c4_g1;TRINITY_DN107092_c1_g1;TRINITY_DN107092_c1_g3;TRINITY_DN107099_c1_g6;TRINITY_…	K00031+K00052+K00053+K00133+K00145+K00818+K00826+K01647+K01652+K01653+K01681+K14454+K14455
Fatty acid metabolism	ko01212	49	587	1772	32122	TRINITY_DN100653_c0_g3;TRINITY_DN100695_c2_g1;TRINITY_DN100695_c2_g2;TRINITY_DN100823_c0_g3;TRINITY_DN102518_c0_g2;TRINITY_DN103028_c0_g3;TRINITY_DN103203_c0_g1;TRINITY_DN103579_c2_g1;TRINITY_DN105002_c1_g2;TRINITY_DN105002_c1_g5;TRINITY_DN105694_c4_g1;TRINITY_DN105768_c0_g2;TRINITY_DN106132_c0_g1;TRINITY_DN106202_c0_g2;TRINITY_DN106202_c0_g5;TRINITY_DN106202_c0_g9;TRINITY_DN106485_c0_g2;TRINITY_…	K00059+K00232+K00507+K00626+K01897+K03921+K09458+K10251+K10256+K10258+K10527+K10703
Degradation of aromatic compounds	ko01220	4	140	1772	32122	TRINITY_DN102112_c0_g1;TRINITY_DN103026_c9_g3;TRINITY_DN97703_c3_g2;TRINITY_DN97703_c3_g3	K00002
Biosynthesis of amino acids	ko01230	93	1535	1772	32122	TRINITY_DN100022_c3_g3;TRINITY_DN100072_c3_g1;TRINITY_DN100599_c4_g1;TRINITY_DN101318_c0_g1;TRINITY_DN101318_c0_g3;TRINITY_DN101422_c3_g5;TRINITY_DN101422_c3_g6;TRINITY_DN101550_c2_g1;TRINITY_DN101550_c3_g2;TRINITY_DN101550_c3_g4;TRINITY_DN101589_c4_g1;TRINITY_DN101589_c4_g2;TRINITY_DN101975_c1_g1;TRINITY_DN102036_c6_g8;TRINITY_DN102080_c0_g1;TRINITY_DN102156_c0_g1;TRINITY_DN102407_c7_g3;TRINITY_…	K00031+K00052+K00053+K00058+K00133+K00134+K00145+K00549+K00600+K00615+K00616+K00640+K00789+K00815+K00817+K00818+K00826+K00850+K00873+K00927+K00948+K01476+K01620+K01623+K01624+K01626+K01647+K01652+K01653+K01681+K01696+K01738+K01915+K01953+K05359+K06001+K10206+K12657+K13832+K14454+K14455+K15227
ABC transporters	ko02010	11	401	1772	32122	TRINITY_DN102859_c1_g2;TRINITY_DN104854_c2_g1;TRINITY_DN104919_c2_g1;TRINITY_DN105089_c1_g1;TRINITY_DN105343_c2_g2;TRINITY_DN105343_c2_g4;TRINITY_DN107344_c0_g4;TRINITY_DN107710_c2_g11;TRINITY_DN107710_c2_g8;TRINITY_DN108003_c1_g2;TRINITY_DN95719_c2_g2	K05658+K05665+K05666+K05681
Two-component system	ko02020	7	139	1772	32122	TRINITY_DN101995_c0_g2;TRINITY_DN102476_c0_g1;TRINITY_DN102484_c0_g1;TRINITY_DN103109_c0_g1;TRINITY_DN105641_c1_g1;TRINITY_DN107948_c3_g1;TRINITY_DN99886_c0_g4	K00411+K00626+K01113+K01915+K08738
Quorum sensing	ko02024	14	237	1772	32122	TRINITY_DN100708_c3_g4;TRINITY_DN101422_c3_g5;TRINITY_DN101422_c3_g6;TRINITY_DN103496_c7_g1;TRINITY_DN103496_c7_g2;TRINITY_DN107882_c2_g2;TRINITY_DN86378_c0_g1;TRINITY_DN91442_c0_g1;TRINITY_DN95774_c2_g2;TRINITY_DN97255_c2_g1;TRINITY_DN97255_c2_g2;TRINITY_DN97928_c0_g3;TRINITY_DN99915_c0_g1;TRINITY_DN99915_c0_g2	K01114+K01626+K01728+K01897+K11752
Biofilm formation - Escherichia coli	ko02026	3	49	1772	32122	TRINITY_DN102642_c1_g1;TRINITY_DN104109_c8_g1;TRINITY_DN91434_c0_g1	K00688+K00703+K00975
Ribosome biogenesis in eukaryotes	ko03008	8	617	1772	32122	TRINITY_DN101933_c2_g1;TRINITY_DN102361_c0_g3;TRINITY_DN103313_c0_g5;TRINITY_DN103917_c0_g2;TRINITY_DN104907_c0_g1;TRINITY_DN96277_c0_g2;TRINITY_DN96302_c4_g1;TRINITY_DN97026_c2_g2	K03539+K07936+K12845+K14544+K14563
Ribosome	ko03010	276	1891	1772	32122	TRINITY_DN100084_c2_g1;TRINITY_DN100102_c0_g1;TRINITY_DN100102_c0_g2;TRINITY_DN100211_c0_g2;TRINITY_DN100212_c1_g3;TRINITY_DN100239_c1_g1;TRINITY_DN100329_c0_g1;TRINITY_DN100332_c0_g4;TRINITY_DN100398_c1_g1;TRINITY_DN100401_c1_g2;TRINITY_DN100401_c1_g3;TRINITY_DN100401_c1_g6;TRINITY_DN100527_c2_g1;TRINITY_DN100527_c2_g2;TRINITY_DN100657_c4_g1;TRINITY_DN100751_c0_g2;TRINITY_DN100751_c0_g3;TRINITY_…	K02865+K02866+K02868+K02872+K02873+K02875+K02877+K02880+K02882+K02883+K02885+K02889+K02890+K02891+K02893+K02894+K02896+K02898+K02900+K02901+K02903+K02908+K02910+K02912+K02914+K02915+K02917+K02918+K02920+K02921+K02922+K02923+K02925+K02927+K02929+K02930+K02932+K02934+K02935+K02936+K02937+K02938+K02940+K02941+K02942+K02943+K02947+K02949+K02951+K02953+K02955+K02957+K02958+K02960+K02962+K02964+K02966+…
RNA transport	ko03013	29	1030	1772	32122	TRINITY_DN100635_c2_g5;TRINITY_DN102002_c7_g1;TRINITY_DN102002_c7_g2;TRINITY_DN102457_c2_g3;TRINITY_DN102784_c1_g2;TRINITY_DN102784_c1_g5;TRINITY_DN104553_c0_g2;TRINITY_DN104699_c1_g2;TRINITY_DN104907_c0_g1;TRINITY_DN105181_c1_g1;TRINITY_DN105437_c4_g3;TRINITY_DN105583_c1_g1;TRINITY_DN106270_c0_g1;TRINITY_DN106906_c6_g1;TRINITY_DN107308_c0_g1;TRINITY_DN107340_c0_g1;TRINITY_DN107924_c0_g3;TRINITY_…	K03231+K03239+K03251+K03252+K03257+K03259+K03539+K07936+K12812+K13126+K14299
mRNA surveillance pathway	ko03015	11	650	1772	32122	TRINITY_DN101002_c3_g1;TRINITY_DN102581_c0_g1;TRINITY_DN103246_c4_g8;TRINITY_DN105102_c2_g2;TRINITY_DN105181_c1_g1;TRINITY_DN105942_c0_g5;TRINITY_DN107101_c4_g2;TRINITY_DN108392_c6_g1;TRINITY_DN95233_c2_g1;TRINITY_DN97284_c0_g1;TRINITY_DN99775_c0_g1	K03265+K03456+K04382+K06269+K11583+K11584+K12812+K13126+K14411
RNA degradation	ko03018	17	628	1772	32122	TRINITY_DN100354_c4_g2;TRINITY_DN100383_c1_g1;TRINITY_DN102378_c3_g4;TRINITY_DN104291_c5_g1;TRINITY_DN104714_c1_g1;TRINITY_DN104714_c5_g4;TRINITY_DN104984_c0_g4;TRINITY_DN105240_c3_g1;TRINITY_DN106155_c2_g1;TRINITY_DN106378_c2_g1;TRINITY_DN106569_c6_g2;TRINITY_DN93882_c1_g2;TRINITY_DN93882_c1_g4;TRINITY_DN95233_c2_g1;TRINITY_DN97284_c0_g1;TRINITY_DN98955_c4_g1;TRINITY_DN98955_c4_g2	K00850+K04043+K04077+K12581+K12589+K12608+K13126+K18681
RNA polymerase	ko03020	12	331	1772	32122	TRINITY_DN101845_c0_g1;TRINITY_DN103202_c1_g1;TRINITY_DN106378_c3_g4;TRINITY_DN106378_c3_g7;TRINITY_DN108217_c3_g3;TRINITY_DN108237_c1_g1;TRINITY_DN108472_c6_g2;TRINITY_DN82134_c0_g1;TRINITY_DN82134_c0_g2;TRINITY_DN85414_c0_g2;TRINITY_DN92635_c0_g4;TRINITY_DN97290_c1_g1	K03006
Basal transcription factors	ko03022	1	149	1772	32122	TRINITY_DN107675_c3_g3	K03143
DNA replication	ko03030	3	225	1772	32122	TRINITY_DN87056_c0_g1;TRINITY_DN87056_c0_g2;TRINITY_DN99122_c2_g1	K02335+K10745
Spliceosome	ko03040	24	1169	1772	32122	TRINITY_DN100002_c0_g1;TRINITY_DN100139_c1_g5;TRINITY_DN100902_c0_g2;TRINITY_DN102267_c3_g1;TRINITY_DN102361_c0_g3;TRINITY_DN102513_c1_g1;TRINITY_DN104685_c5_g2;TRINITY_DN104685_c5_g7;TRINITY_DN105167_c3_g1;TRINITY_DN105181_c1_g1;TRINITY_DN105514_c4_g1;TRINITY_DN105920_c0_g1;TRINITY_DN106707_c0_g2;TRINITY_DN106741_c5_g1;TRINITY_DN106741_c5_g4;TRINITY_DN107294_c0_g2;TRINITY_DN107849_c0_g2;TRINITY_…	K03283+K12741+K12812+K12818+K12833+K12835+K12845+K12868+K12891
Proteasome	ko03050	8	499	1772	32122	TRINITY_DN87077_c0_g1;TRINITY_DN94750_c5_g1;TRINITY_DN94750_c5_g2;TRINITY_DN96558_c4_g1;TRINITY_DN98589_c4_g1;TRINITY_DN98589_c4_g3;TRINITY_DN99221_c0_g1;TRINITY_DN99221_c0_g2	K03028+K03036+K03063+K06699
Protein export	ko03060	6	215	1772	32122	TRINITY_DN104245_c1_g1;TRINITY_DN108132_c3_g1;TRINITY_DN108359_c0_g1;TRINITY_DN96734_c3_g1;TRINITY_DN98817_c1_g1;TRINITY_DN99322_c4_g3	K09490+K09540+K09648+K10956
PPAR signaling pathway	ko03320	22	309	1772	32122	TRINITY_DN100524_c0_g1;TRINITY_DN100653_c0_g3;TRINITY_DN102154_c4_g1;TRINITY_DN102154_c4_g2;TRINITY_DN102672_c1_g2;TRINITY_DN107376_c7_g2;TRINITY_DN107779_c0_g1;TRINITY_DN107882_c2_g2;TRINITY_DN107939_c0_g1;TRINITY_DN108131_c1_g4;TRINITY_DN108243_c2_g1;TRINITY_DN108243_c3_g1;TRINITY_DN108284_c2_g2;TRINITY_DN108449_c3_g1;TRINITY_DN94625_c7_g1;TRINITY_DN95190_c2_g2;TRINITY_DN95262_c2_g1;TRINITY_DN9…	K00232+K00507+K00864+K01897+K07425+K08770
Base excision repair	ko03410	2	129	1772	32122	TRINITY_DN102682_c4_g3;TRINITY_DN99122_c2_g1	K01246+K02335
Nucleotide excision repair	ko03420	2	258	1772	32122	TRINITY_DN107675_c3_g3;TRINITY_DN99122_c2_g1	K02335+K03143
Homologous recombination	ko03440	1	197	1772	32122	TRINITY_DN99122_c2_g1	K02335
Fanconi anemia pathway	ko03460	9	241	1772	32122	TRINITY_DN101146_c2_g1;TRINITY_DN104081_c0_g1;TRINITY_DN107154_c1_g1;TRINITY_DN107625_c0_g2;TRINITY_DN108098_c1_g1;TRINITY_DN108460_c5_g1;TRINITY_DN108474_c0_g2;TRINITY_DN96616_c2_g2;TRINITY_DN96616_c2_g4	K02350+K10891+K15363
MAPK signaling pathway	ko04010	171	2203	1772	32122	TRINITY_DN100002_c0_g1;TRINITY_DN100055_c1_g3;TRINITY_DN100139_c1_g5;TRINITY_DN100204_c5_g2;TRINITY_DN100249_c8_g10;TRINITY_DN100323_c3_g2;TRINITY_DN100397_c7_g2;TRINITY_DN100445_c3_g1;TRINITY_DN100512_c3_g3;TRINITY_DN100630_c0_g1;TRINITY_DN100804_c2_g1;TRINITY_DN100849_c1_g1;TRINITY_DN100902_c0_g2;TRINITY_DN100990_c6_g2;TRINITY_DN101259_c3_g1;TRINITY_DN101302_c0_g4;TRINITY_DN101336_c4_g3;TRINITY…	K03283+K04365+K04420+K04421+K04459+K04730+K04733+K06268
MAPK signaling pathway - yeast	ko04011	9	285	1772	32122	TRINITY_DN100316_c1_g2;TRINITY_DN100391_c3_g1;TRINITY_DN103703_c0_g1;TRINITY_DN104287_c1_g2;TRINITY_DN107099_c1_g2;TRINITY_DN95402_c4_g1;TRINITY_DN96283_c0_g3;TRINITY_DN98957_c0_g1;TRINITY_DN99695_c2_g2	K00888+K00889+K02218+K03781+K06630
ErbB signaling pathway	ko04012	9	102	1772	32122	TRINITY_DN100323_c3_g2;TRINITY_DN101693_c1_g2;TRINITY_DN103937_c1_g2;TRINITY_DN104548_c4_g1;TRINITY_DN104548_c4_g4;TRINITY_DN105651_c3_g1;TRINITY_DN106859_c2_g2;TRINITY_DN107769_c1_g1;TRINITY_DN94091_c4_g7	K03083+K04365+K04515+K04688
MAPK signaling pathway - fly	ko04013	9	256	1772	32122	TRINITY_DN100323_c3_g2;TRINITY_DN101002_c3_g1;TRINITY_DN104450_c0_g1;TRINITY_DN104718_c4_g7;TRINITY_DN106559_c2_g1;TRINITY_DN106859_c2_g2;TRINITY_DN107769_c1_g1;TRINITY_DN94091_c4_g7;TRINITY_DN99974_c4_g1	K04365+K04382+K04506+K04564+K09260
Ras signaling pathway	ko04014	12	659	1772	32122	TRINITY_DN100996_c4_g1;TRINITY_DN101204_c0_g2;TRINITY_DN102879_c2_g1;TRINITY_DN104015_c5_g1;TRINITY_DN104672_c3_g1;TRINITY_DN105179_c2_g1;TRINITY_DN105633_c0_g3;TRINITY_DN107371_c4_g1;TRINITY_DN108312_c2_g1;TRINITY_DN97252_c3_g3;TRINITY_DN97363_c0_g1;TRINITY_DN97867_c2_g1	K01115+K19613
Rap1 signaling pathway	ko04015	5	170	1772	32122	TRINITY_DN100323_c3_g2;TRINITY_DN106859_c2_g2;TRINITY_DN107769_c1_g1;TRINITY_DN94091_c4_g7;TRINITY_DN99631_c1_g1	K04365+K05692
MAPK signaling pathway - plant	ko04016	72	841	1772	32122	TRINITY_DN100462_c0_g3;TRINITY_DN101169_c0_g5;TRINITY_DN101541_c1_g1;TRINITY_DN101648_c2_g1;TRINITY_DN101827_c4_g1;TRINITY_DN102192_c1_g2;TRINITY_DN102313_c1_g1;TRINITY_DN102313_c1_g2;TRINITY_DN102408_c0_g1;TRINITY_DN102524_c2_g1;TRINITY_DN102656_c2_g3;TRINITY_DN102668_c0_g1;TRINITY_DN102668_c2_g1;TRINITY_DN102888_c1_g1;TRINITY_DN103097_c5_g2;TRINITY_DN103097_c5_g3;TRINITY_DN103284_c2_g1;TRINITY_…	K00940+K03781+K13414+K13416+K13420+K13424+K13425+K13447+K13449+K14496+K14497+K14498+K14509+K14514+K14515+K14516+K17686+K20536+K20537+K20547+K20557+K20604+K20606+K20714+K20716+K20718+K20725+K20727+K20772
Calcium signaling pathway	ko04020	16	269	1772	32122	TRINITY_DN100850_c3_g2;TRINITY_DN101528_c1_g1;TRINITY_DN101528_c1_g2;TRINITY_DN102922_c6_g1;TRINITY_DN103999_c4_g2;TRINITY_DN105622_c0_g1;TRINITY_DN105622_c0_g5;TRINITY_DN105651_c3_g1;TRINITY_DN106965_c1_g1;TRINITY_DN107795_c1_g1;TRINITY_DN108393_c1_g1;TRINITY_DN95833_c0_g1;TRINITY_DN97765_c1_g2;TRINITY_DN99163_c1_g1;TRINITY_DN99924_c3_g3;TRINITY_DN99924_c3_g4	K04515+K05857+K05863+K06268+K09565+K15040
cGMP-PKG signaling pathway	ko04022	17	307	1772	32122	TRINITY_DN100850_c3_g2;TRINITY_DN101528_c1_g1;TRINITY_DN101528_c1_g2;TRINITY_DN102581_c0_g1;TRINITY_DN103999_c4_g2;TRINITY_DN105622_c0_g1;TRINITY_DN105622_c0_g5;TRINITY_DN106559_c2_g1;TRINITY_DN106965_c1_g1;TRINITY_DN107795_c1_g1;TRINITY_DN108393_c1_g1;TRINITY_DN95833_c0_g1;TRINITY_DN97765_c1_g2;TRINITY_DN99163_c1_g1;TRINITY_DN99924_c3_g3;TRINITY_DN99924_c3_g4;TRINITY_DN99974_c4_g1	K05863+K06268+K06269+K09260+K09565+K15040
cAMP signaling pathway	ko04024	13	367	1772	32122	TRINITY_DN100323_c3_g2;TRINITY_DN100653_c0_g3;TRINITY_DN102581_c0_g1;TRINITY_DN104015_c5_g1;TRINITY_DN105179_c2_g1;TRINITY_DN105651_c3_g1;TRINITY_DN106859_c2_g2;TRINITY_DN107371_c4_g1;TRINITY_DN107769_c1_g1;TRINITY_DN108284_c2_g2;TRINITY_DN108312_c2_g1;TRINITY_DN108449_c3_g1;TRINITY_DN94091_c4_g7	K00232+K01115+K04365+K04515+K06269
Chemokine signaling pathway	ko04062	10	158	1772	32122	TRINITY_DN100323_c3_g2;TRINITY_DN101693_c1_g2;TRINITY_DN103759_c2_g3;TRINITY_DN103937_c1_g2;TRINITY_DN104422_c4_g2;TRINITY_DN104514_c2_g1;TRINITY_DN106859_c2_g2;TRINITY_DN107769_c1_g1;TRINITY_DN94091_c4_g7;TRINITY_DN98888_c4_g1	K03083+K04365+K04447+K05747
NF-kappa B signaling pathway	ko04064	146	1883	1772	32122	TRINITY_DN100055_c1_g3;TRINITY_DN100204_c5_g2;TRINITY_DN100249_c8_g10;TRINITY_DN100397_c7_g2;TRINITY_DN100445_c3_g1;TRINITY_DN100512_c3_g3;TRINITY_DN100630_c0_g1;TRINITY_DN100804_c2_g1;TRINITY_DN100849_c1_g1;TRINITY_DN100990_c6_g2;TRINITY_DN101259_c3_g1;TRINITY_DN101336_c4_g3;TRINITY_DN101361_c1_g2;TRINITY_DN101361_c2_g1;TRINITY_DN101361_c2_g2;TRINITY_DN101464_c1_g1;TRINITY_DN101530_c3_g3;TRINITY…	K04730+K04733
HIF-1 signaling pathway	ko04066	25	333	1772	32122	TRINITY_DN101550_c2_g1;TRINITY_DN101550_c3_g2;TRINITY_DN101550_c3_g4;TRINITY_DN103302_c0_g4;TRINITY_DN104548_c4_g1;TRINITY_DN104548_c4_g4;TRINITY_DN104640_c1_g1;TRINITY_DN105651_c3_g1;TRINITY_DN106270_c0_g1;TRINITY_DN106343_c1_g2;TRINITY_DN106343_c2_g2;TRINITY_DN106473_c1_g1;TRINITY_DN106473_c1_g2;TRINITY_DN106473_c2_g1;TRINITY_DN106473_c2_g4;TRINITY_DN106899_c1_g1;TRINITY_DN106899_c2_g3;TRINITY_…	K00134+K00844+K02991+K03259+K04515+K04688
FoxO signaling pathway	ko04068	11	360	1772	32122	TRINITY_DN100323_c3_g2;TRINITY_DN101611_c3_g3;TRINITY_DN104287_c1_g2;TRINITY_DN104450_c0_g1;TRINITY_DN105582_c1_g2;TRINITY_DN106763_c2_g1;TRINITY_DN106859_c2_g2;TRINITY_DN107211_c2_g1;TRINITY_DN107769_c1_g1;TRINITY_DN94091_c4_g7;TRINITY_DN96283_c0_g3	K01110+K03781+K04365+K04564+K07198
Phosphatidylinositol signaling system	ko04070	17	370	1772	32122	TRINITY_DN100316_c1_g2;TRINITY_DN100391_c3_g1;TRINITY_DN101527_c0_g2;TRINITY_DN102067_c1_g1;TRINITY_DN102067_c1_g2;TRINITY_DN102922_c6_g1;TRINITY_DN104110_c1_g4;TRINITY_DN107099_c1_g2;TRINITY_DN107211_c2_g1;TRINITY_DN95157_c7_g1;TRINITY_DN95838_c0_g1;TRINITY_DN98957_c0_g1;TRINITY_DN99069_c1_g1;TRINITY_DN99275_c0_g2;TRINITY_DN99280_c1_g1;TRINITY_DN99616_c4_g1;TRINITY_DN99616_c4_g6	K00888+K00889+K00901+K00921+K00999+K01110+K05857+K18081+K20279+K21797
Sphingolipid signaling pathway	ko04071	14	412	1772	32122	TRINITY_DN100983_c1_g2;TRINITY_DN101002_c3_g1;TRINITY_DN102859_c1_g2;TRINITY_DN103246_c4_g8;TRINITY_DN104015_c5_g1;TRINITY_DN104962_c1_g1;TRINITY_DN105179_c2_g1;TRINITY_DN105942_c0_g5;TRINITY_DN107211_c2_g1;TRINITY_DN107371_c4_g1;TRINITY_DN107397_c2_g3;TRINITY_DN108312_c2_g1;TRINITY_DN108392_c6_g1;TRINITY_DN99775_c0_g1	K01110+K01115+K03456+K04382+K05665+K11583+K11584+K12349
Phospholipase D signaling pathway	ko04072	13	276	1772	32122	TRINITY_DN100316_c1_g2;TRINITY_DN100391_c3_g1;TRINITY_DN102067_c1_g1;TRINITY_DN102067_c1_g2;TRINITY_DN104015_c5_g1;TRINITY_DN105179_c2_g1;TRINITY_DN106130_c2_g2;TRINITY_DN107371_c4_g1;TRINITY_DN107377_c4_g7;TRINITY_DN108312_c2_g1;TRINITY_DN88809_c0_g1;TRINITY_DN98957_c0_g1;TRINITY_DN99069_c1_g1	K00889+K00901+K01115+K01528+K07937+K13523
Plant hormone signal transduction	ko04075	76	826	1772	32122	TRINITY_DN100322_c4_g1;TRINITY_DN100628_c0_g1;TRINITY_DN100628_c2_g1;TRINITY_DN100628_c2_g2;TRINITY_DN100743_c2_g1;TRINITY_DN100743_c2_g3;TRINITY_DN101115_c1_g1;TRINITY_DN101169_c0_g5;TRINITY_DN101541_c1_g1;TRINITY_DN101552_c6_g2;TRINITY_DN102192_c1_g2;TRINITY_DN102248_c7_g1;TRINITY_DN102791_c0_g1;TRINITY_DN102791_c0_g4;TRINITY_DN103284_c2_g1;TRINITY_DN103532_c2_g1;TRINITY_DN103532_c2_g2;TRINITY_…	K12126+K13415+K13416+K13449+K13463+K13464+K14432+K14484+K14485+K14486+K14487+K14488+K14492+K14493+K14494+K14496+K14497+K14498+K14500+K14504+K14509+K14514+K14515+K14516+K14517
Cell cycle	ko04110	11	526	1772	32122	TRINITY_DN100347_c2_g2;TRINITY_DN101693_c1_g2;TRINITY_DN101936_c3_g1;TRINITY_DN103937_c1_g2;TRINITY_DN105304_c1_g1;TRINITY_DN106111_c0_g4;TRINITY_DN106216_c2_g1;TRINITY_DN107599_c2_g2;TRINITY_DN91886_c0_g2;TRINITY_DN95402_c4_g1;TRINITY_DN99695_c2_g2	K02178+K02605+K03083+K03350+K03364+K06630
Cell cycle - yeast	ko04111	11	439	1772	32122	TRINITY_DN100347_c2_g2;TRINITY_DN101002_c3_g1;TRINITY_DN101936_c3_g1;TRINITY_DN103246_c4_g8;TRINITY_DN104891_c1_g2;TRINITY_DN105304_c1_g1;TRINITY_DN105942_c0_g5;TRINITY_DN106111_c0_g4;TRINITY_DN106216_c2_g1;TRINITY_DN107599_c2_g2;TRINITY_DN91886_c0_g2	K02178+K02605+K03350+K03364+K03456+K04382+K06685
Cell cycle - Caulobacter	ko04112	4	57	1772	32122	TRINITY_DN102241_c3_g3;TRINITY_DN103126_c8_g4;TRINITY_DN104745_c0_g3;TRINITY_DN105248_c0_g2	K01358+K03544
Meiosis - yeast	ko04113	11	371	1772	32122	TRINITY_DN100347_c2_g2;TRINITY_DN101002_c3_g1;TRINITY_DN102581_c0_g1;TRINITY_DN103246_c4_g8;TRINITY_DN105942_c0_g5;TRINITY_DN106111_c0_g4;TRINITY_DN106216_c2_g1;TRINITY_DN107168_c4_g1;TRINITY_DN107599_c2_g2;TRINITY_DN91886_c0_g2;TRINITY_DN99775_c0_g1	K02178+K02605+K03350+K03456+K04382+K06269+K10872+K11584
Oocyte meiosis	ko04114	15	513	1772	32122	TRINITY_DN100347_c2_g2;TRINITY_DN101002_c3_g1;TRINITY_DN102581_c0_g1;TRINITY_DN103246_c4_g8;TRINITY_DN105622_c0_g1;TRINITY_DN105622_c0_g5;TRINITY_DN105651_c3_g1;TRINITY_DN105942_c0_g5;TRINITY_DN106216_c2_g1;TRINITY_DN107599_c2_g2;TRINITY_DN95402_c4_g1;TRINITY_DN99695_c2_g2;TRINITY_DN99775_c0_g1;TRINITY_DN99924_c3_g3;TRINITY_DN99924_c3_g4	K02178+K03350+K03456+K04382+K04515+K06268+K06269+K06630+K11584
p53 signaling pathway	ko04115	7	147	1772	32122	TRINITY_DN101976_c3_g1;TRINITY_DN101995_c0_g2;TRINITY_DN102484_c0_g1;TRINITY_DN104718_c4_g7;TRINITY_DN107211_c2_g1;TRINITY_DN97391_c0_g5;TRINITY_DN98081_c10_g1	K01110+K04506+K08738+K10143+K10144
Ubiquitin mediated proteolysis	ko04120	13	628	1772	32122	TRINITY_DN101499_c1_g2;TRINITY_DN101936_c3_g1;TRINITY_DN101976_c3_g1;TRINITY_DN104679_c0_g2;TRINITY_DN104718_c4_g7;TRINITY_DN105304_c1_g1;TRINITY_DN106216_c2_g1;TRINITY_DN106983_c5_g2;TRINITY_DN107599_c2_g2;TRINITY_DN96356_c4_g1;TRINITY_DN97391_c0_g5;TRINITY_DN98081_c10_g1;TRINITY_DN99704_c1_g1	K03350+K03364+K04506+K09561+K10143+K10144+K10581+K10604+K10614
SNARE interactions in vesicular transport	ko04130	9	120	1772	32122	TRINITY_DN101881_c0_g2;TRINITY_DN101881_c0_g3;TRINITY_DN103161_c0_g2;TRINITY_DN104395_c1_g4;TRINITY_DN107684_c1_g2;TRINITY_DN108454_c1_g3;TRINITY_DN93201_c0_g1;TRINITY_DN93201_c0_g2;TRINITY_DN94280_c1_g6	K08486+K08488+K08515+K08516
Autophagy - other	ko04136	1	116	1772	32122	TRINITY_DN101002_c3_g1	K04382
Mitophagy - animal	ko04137	5	168	1772	32122	TRINITY_DN104731_c2_g1;TRINITY_DN107232_c1_g3;TRINITY_DN94483_c2_g1;TRINITY_DN95243_c1_g2;TRINITY_DN98290_c0_g2	K07897+K20168+K21343
Autophagy - yeast	ko04138	17	453	1772	32122	TRINITY_DN101002_c3_g1;TRINITY_DN101418_c2_g4;TRINITY_DN102278_c7_g2;TRINITY_DN103651_c1_g3;TRINITY_DN104407_c3_g1;TRINITY_DN106124_c0_g1;TRINITY_DN107232_c1_g3;TRINITY_DN71842_c0_g2;TRINITY_DN84366_c0_g3;TRINITY_DN94280_c1_g6;TRINITY_DN95243_c1_g2;TRINITY_DN96106_c0_g1;TRINITY_DN97484_c3_g5;TRINITY_DN97484_c3_g6;TRINITY_DN98290_c0_g2;TRINITY_DN98324_c1_g1;TRINITY_DN99220_c7_g1	K01381+K04382+K06027+K07897+K08516+K14209+K20184+K21141
Mitophagy - yeast	ko04139	4	218	1772	32122	TRINITY_DN100316_c1_g2;TRINITY_DN100391_c3_g1;TRINITY_DN107333_c2_g1;TRINITY_DN98957_c0_g1	K00889+K17800
Autophagy - animal	ko04140	12	411	1772	32122	TRINITY_DN101002_c3_g1;TRINITY_DN101611_c3_g3;TRINITY_DN102040_c3_g1;TRINITY_DN104548_c4_g1;TRINITY_DN104548_c4_g4;TRINITY_DN105582_c1_g2;TRINITY_DN106763_c2_g1;TRINITY_DN107211_c2_g1;TRINITY_DN107232_c1_g3;TRINITY_DN95243_c1_g2;TRINITY_DN98290_c0_g2;TRINITY_DN99473_c4_g6	K01110+K04382+K04688+K07198+K07359+K07897+K08852
Protein processing in endoplasmic reticulum	ko04141	35	1192	1772	32122	TRINITY_DN100002_c0_g1;TRINITY_DN100139_c1_g5;TRINITY_DN100902_c0_g2;TRINITY_DN102040_c3_g1;TRINITY_DN102267_c3_g1;TRINITY_DN102513_c1_g1;TRINITY_DN103480_c2_g4;TRINITY_DN104245_c1_g1;TRINITY_DN104679_c0_g2;TRINITY_DN104685_c5_g2;TRINITY_DN104685_c5_g7;TRINITY_DN105167_c3_g1;TRINITY_DN105792_c3_g1;TRINITY_DN105920_c0_g1;TRINITY_DN105965_c5_g1;TRINITY_DN106741_c5_g1;TRINITY_DN106741_c5_g4;TRINITY_…	K01228+K03283+K04079+K07151+K08852+K09490+K09540+K09555+K09561+K09580+K10666+K10956+K13249+K13993+K14003
Lysosome	ko04142	11	475	1772	32122	TRINITY_DN104265_c4_g4;TRINITY_DN105508_c3_g5;TRINITY_DN105659_c0_g3;TRINITY_DN106483_c0_g2;TRINITY_DN108466_c6_g2;TRINITY_DN96993_c1_g1;TRINITY_DN97368_c2_g1;TRINITY_DN97368_c2_g3;TRINITY_DN98623_c2_g2;TRINITY_DN99388_c6_g1;TRINITY_DN99966_c3_g1	K01052+K02155+K04645+K12309+K12373+K12393+K14379
Endocytosis	ko04144	41	931	1772	32122	TRINITY_DN100002_c0_g1;TRINITY_DN100139_c1_g5;TRINITY_DN100316_c1_g2;TRINITY_DN100391_c3_g1;TRINITY_DN100902_c0_g2;TRINITY_DN101388_c3_g4;TRINITY_DN102267_c3_g1;TRINITY_DN102513_c1_g1;TRINITY_DN103128_c9_g1;TRINITY_DN103759_c2_g3;TRINITY_DN104015_c5_g1;TRINITY_DN104265_c4_g4;TRINITY_DN104514_c2_g1;TRINITY_DN104685_c5_g2;TRINITY_DN104685_c5_g7;TRINITY_DN105167_c3_g1;TRINITY_DN105179_c2_g1;TRINITY_…	K00889+K01115+K01528+K03283+K04645+K05747+K05758+K07897+K07904+K07937+K10365+K12198+K12471+K12472+K12486+K19366+K19475+K19476
Phagosome	ko04145	17	521	1772	32122	TRINITY_DN100822_c0_g2;TRINITY_DN104110_c1_g4;TRINITY_DN104245_c1_g1;TRINITY_DN104395_c1_g4;TRINITY_DN106270_c0_g3;TRINITY_DN107232_c1_g3;TRINITY_DN107440_c1_g1;TRINITY_DN107440_c1_g3;TRINITY_DN107563_c0_g1;TRINITY_DN107611_c1_g3;TRINITY_DN108143_c2_g1;TRINITY_DN108143_c2_g4;TRINITY_DN95243_c1_g2;TRINITY_DN95890_c1_g2;TRINITY_DN96993_c1_g1;TRINITY_DN98290_c0_g2;TRINITY_DN99631_c1_g1	K00921+K02148+K02155+K05692+K07374+K07375+K07897+K08488+K10956
Peroxisome	ko04146	26	615	1772	32122	TRINITY_DN100411_c0_g2;TRINITY_DN100653_c0_g3;TRINITY_DN101526_c1_g2;TRINITY_DN102041_c0_g1;TRINITY_DN103252_c1_g1;TRINITY_DN104229_c0_g1;TRINITY_DN104229_c0_g2;TRINITY_DN104287_c1_g2;TRINITY_DN104450_c0_g1;TRINITY_DN104976_c0_g2;TRINITY_DN105256_c1_g1;TRINITY_DN105256_c1_g2;TRINITY_DN105617_c4_g8;TRINITY_DN106489_c2_g1;TRINITY_DN107530_c3_g1;TRINITY_DN107882_c2_g2;TRINITY_DN108284_c2_g2;TRINITY_…	K00031+K00232+K00306+K00830+K01897+K03781+K04564+K04565+K08726+K11147+K11187+K13347+K13356
mTOR signaling pathway	ko04150	24	398	1772	32122	TRINITY_DN100323_c3_g2;TRINITY_DN101611_c3_g3;TRINITY_DN101693_c1_g2;TRINITY_DN103302_c0_g4;TRINITY_DN103937_c1_g2;TRINITY_DN104548_c4_g1;TRINITY_DN104548_c4_g4;TRINITY_DN105582_c1_g2;TRINITY_DN106270_c0_g1;TRINITY_DN106763_c2_g1;TRINITY_DN106859_c2_g2;TRINITY_DN107155_c2_g1;TRINITY_DN107155_c2_g5;TRINITY_DN107195_c0_g1;TRINITY_DN107195_c0_g3;TRINITY_DN107195_c0_g4;TRINITY_DN107211_c2_g1;TRINITY_…	K01110+K02148+K02991+K03083+K03259+K04365+K04688+K07198+K08272+K14299
PI3K-Akt signaling pathway	ko04151	30	657	1772	32122	TRINITY_DN101002_c3_g1;TRINITY_DN101611_c3_g3;TRINITY_DN101693_c1_g2;TRINITY_DN103246_c4_g8;TRINITY_DN103302_c0_g4;TRINITY_DN103937_c1_g2;TRINITY_DN104422_c4_g2;TRINITY_DN104548_c4_g1;TRINITY_DN104548_c4_g4;TRINITY_DN105582_c1_g2;TRINITY_DN105942_c0_g5;TRINITY_DN106056_c1_g1;TRINITY_DN106270_c0_g1;TRINITY_DN106763_c2_g1;TRINITY_DN107155_c2_g1;TRINITY_DN107155_c2_g5;TRINITY_DN107195_c0_g1;TRINITY_…	K01110+K02991+K03083+K03259+K03456+K04079+K04382+K04447+K04688+K06630+K07198+K09420+K11583+K11584
AMPK signaling pathway	ko04152	33	595	1772	32122	TRINITY_DN100240_c0_g1;TRINITY_DN101002_c3_g1;TRINITY_DN101611_c3_g3;TRINITY_DN102242_c7_g1;TRINITY_DN102949_c2_g2;TRINITY_DN102949_c2_g7;TRINITY_DN102969_c3_g4;TRINITY_DN103246_c4_g8;TRINITY_DN103793_c0_g3;TRINITY_DN103903_c1_g6;TRINITY_DN103903_c1_g7;TRINITY_DN103903_c1_g8;TRINITY_DN104310_c0_g2;TRINITY_DN104548_c4_g1;TRINITY_DN104548_c4_g4;TRINITY_DN104929_c1_g2;TRINITY_DN105104_c0_g2;TRINITY_…	K00021+K00507+K00850+K03234+K03456+K03841+K04382+K04688+K07198+K07297+K07359+K08272+K11583+K11584
Apoptosis	ko04210	9	256	1772	32122	TRINITY_DN100822_c0_g2;TRINITY_DN101995_c0_g2;TRINITY_DN102040_c3_g1;TRINITY_DN102484_c0_g1;TRINITY_DN106270_c0_g3;TRINITY_DN108143_c2_g1;TRINITY_DN108143_c2_g4;TRINITY_DN96649_c0_g1;TRINITY_DN99631_c1_g1	K05692+K07374+K08669+K08738+K08852
Longevity regulating pathway	ko04211	14	312	1772	32122	TRINITY_DN101611_c3_g3;TRINITY_DN102949_c2_g2;TRINITY_DN102949_c2_g7;TRINITY_DN104287_c1_g2;TRINITY_DN104450_c0_g1;TRINITY_DN104548_c4_g1;TRINITY_DN104548_c4_g4;TRINITY_DN105582_c1_g2;TRINITY_DN106270_c0_g1;TRINITY_DN106763_c2_g1;TRINITY_DN107854_c2_g1;TRINITY_DN96283_c0_g3;TRINITY_DN98746_c1_g1;TRINITY_DN99473_c4_g6	K03259+K03781+K04564+K04688+K07198+K07297+K07359
Longevity regulating pathway - worm	ko04212	19	342	1772	32122	TRINITY_DN100383_c1_g1;TRINITY_DN102378_c3_g4;TRINITY_DN104287_c1_g2;TRINITY_DN104450_c0_g1;TRINITY_DN104548_c4_g1;TRINITY_DN104548_c4_g4;TRINITY_DN104714_c1_g1;TRINITY_DN104714_c5_g4;TRINITY_DN105240_c3_g1;TRINITY_DN105248_c0_g2;TRINITY_DN106155_c2_g1;TRINITY_DN106489_c2_g1;TRINITY_DN106569_c6_g2;TRINITY_DN107211_c2_g1;TRINITY_DN107779_c0_g1;TRINITY_DN107939_c0_g1;TRINITY_DN108131_c1_g4;TRINITY_…	K00507+K01110+K01358+K03781+K04043+K04077+K04564+K04688+K13356
Longevity regulating pathway - multiple species	ko04213	23	472	1772	32122	TRINITY_DN100002_c0_g1;TRINITY_DN100139_c1_g5;TRINITY_DN100411_c0_g2;TRINITY_DN100902_c0_g2;TRINITY_DN101611_c3_g3;TRINITY_DN102267_c3_g1;TRINITY_DN102513_c1_g1;TRINITY_DN103252_c1_g1;TRINITY_DN104287_c1_g2;TRINITY_DN104450_c0_g1;TRINITY_DN104548_c4_g1;TRINITY_DN104548_c4_g4;TRINITY_DN104685_c5_g2;TRINITY_DN104685_c5_g7;TRINITY_DN105167_c3_g1;TRINITY_DN105582_c1_g2;TRINITY_DN105920_c0_g1;TRINITY_…	K03283+K03781+K04564+K04565+K04688+K07198
Apoptosis - fly	ko04214	10	191	1772	32122	TRINITY_DN100323_c3_g2;TRINITY_DN101995_c0_g2;TRINITY_DN102396_c2_g7;TRINITY_DN102484_c0_g1;TRINITY_DN106859_c2_g2;TRINITY_DN107769_c1_g1;TRINITY_DN94091_c4_g7;TRINITY_DN96625_c1_g3;TRINITY_DN96649_c0_g1;TRINITY_DN96755_c2_g1	K01527+K03386+K04365+K08669+K08738
Apoptosis - multiple species	ko04215	3	21	1772	32122	TRINITY_DN101995_c0_g2;TRINITY_DN102484_c0_g1;TRINITY_DN96649_c0_g1	K08669+K08738
Ferroptosis	ko04216	8	115	1772	32122	TRINITY_DN100103_c8_g2;TRINITY_DN100119_c0_g1;TRINITY_DN103356_c0_g1;TRINITY_DN103356_c0_g2;TRINITY_DN103999_c4_g2;TRINITY_DN107882_c2_g2;TRINITY_DN99915_c0_g1;TRINITY_DN99915_c0_g2	K00522+K01897+K15040
Necroptosis	ko04217	29	422	1772	32122	TRINITY_DN100103_c6_g1;TRINITY_DN100103_c8_g2;TRINITY_DN100119_c0_g1;TRINITY_DN101528_c1_g1;TRINITY_DN101528_c1_g2;TRINITY_DN102642_c1_g1;TRINITY_DN102974_c1_g3;TRINITY_DN102974_c2_g3;TRINITY_DN103131_c0_g1;TRINITY_DN103131_c0_g2;TRINITY_DN103356_c0_g1;TRINITY_DN103356_c0_g2;TRINITY_DN103999_c4_g2;TRINITY_DN104422_c4_g2;TRINITY_DN105651_c3_g1;TRINITY_DN107567_c0_g1;TRINITY_DN107795_c1_g1;TRINITY_…	K00261+K00522+K00688+K01915+K04079+K04447+K04515+K05863+K11251+K12198+K15040
Cellular senescence	ko04218	14	416	1772	32122	TRINITY_DN101528_c1_g1;TRINITY_DN101528_c1_g2;TRINITY_DN102581_c0_g1;TRINITY_DN103999_c4_g2;TRINITY_DN105622_c0_g1;TRINITY_DN105622_c0_g5;TRINITY_DN107211_c2_g1;TRINITY_DN107795_c1_g1;TRINITY_DN108393_c1_g1;TRINITY_DN95833_c0_g1;TRINITY_DN99163_c1_g1;TRINITY_DN99272_c0_g2;TRINITY_DN99924_c3_g3;TRINITY_DN99924_c3_g4	K01110+K05863+K06268+K06269+K15040+K21776
Cardiac muscle contraction	ko04260	6	99	1772	32122	TRINITY_DN103109_c0_g1;TRINITY_DN94577_c0_g1;TRINITY_DN94866_c0_g2;TRINITY_DN98229_c0_g3;TRINITY_DN99477_c2_g4;TRINITY_DN99761_c0_g1	K00411+K00417+K02265+K02267
Adrenergic signaling in cardiomyocytes	ko04261	7	292	1772	32122	TRINITY_DN101002_c3_g1;TRINITY_DN102581_c0_g1;TRINITY_DN103246_c4_g8;TRINITY_DN105651_c3_g1;TRINITY_DN105942_c0_g5;TRINITY_DN108392_c6_g1;TRINITY_DN99775_c0_g1	K03456+K04382+K04515+K06269+K11583+K11584
Vascular smooth muscle contraction	ko04270	10	191	1772	32122	TRINITY_DN100323_c3_g2;TRINITY_DN100524_c0_g1;TRINITY_DN102581_c0_g1;TRINITY_DN106859_c2_g2;TRINITY_DN107769_c1_g1;TRINITY_DN108243_c2_g1;TRINITY_DN108243_c3_g1;TRINITY_DN94091_c4_g7;TRINITY_DN94625_c7_g1;TRINITY_DN95262_c2_g1	K04365+K06269+K07425
Wnt signaling pathway	ko04310	13	292	1772	32122	TRINITY_DN100731_c9_g2;TRINITY_DN101693_c1_g2;TRINITY_DN103937_c1_g2;TRINITY_DN104024_c2_g4;TRINITY_DN104718_c4_g7;TRINITY_DN105025_c5_g4;TRINITY_DN105622_c0_g1;TRINITY_DN105622_c0_g5;TRINITY_DN105651_c3_g1;TRINITY_DN108281_c1_g2;TRINITY_DN83937_c0_g1;TRINITY_DN99924_c3_g3;TRINITY_DN99924_c3_g4	K03083+K04499+K04506+K04515+K06268+K19882
Dorso-ventral axis formation	ko04320	5	46	1772	32122	TRINITY_DN100323_c3_g2;TRINITY_DN106859_c2_g2;TRINITY_DN107769_c1_g1;TRINITY_DN94091_c4_g7;TRINITY_DN96614_c0_g1	K02184+K04365
Hedgehog signaling pathway	ko04340	2	111	1772	32122	TRINITY_DN101693_c1_g2;TRINITY_DN103937_c1_g2	K03083
Hedgehog signaling pathway - fly	ko04341	2	144	1772	32122	TRINITY_DN101693_c1_g2;TRINITY_DN103937_c1_g2	K03083
TGF-beta signaling pathway	ko04350	5	148	1772	32122	TRINITY_DN101002_c3_g1;TRINITY_DN103246_c4_g8;TRINITY_DN104548_c4_g1;TRINITY_DN104548_c4_g4;TRINITY_DN105942_c0_g5	K03456+K04382+K04688
Axon guidance	ko04360	9	164	1772	32122	TRINITY_DN101512_c2_g1;TRINITY_DN101693_c1_g2;TRINITY_DN103937_c1_g2;TRINITY_DN104647_c0_g1;TRINITY_DN105622_c0_g1;TRINITY_DN105622_c0_g5;TRINITY_DN105651_c3_g1;TRINITY_DN99924_c3_g3;TRINITY_DN99924_c3_g4	K03083+K04515+K05765+K06268
VEGF signaling pathway	ko04370	4	99	1772	32122	TRINITY_DN105622_c0_g1;TRINITY_DN105622_c0_g5;TRINITY_DN99924_c3_g3;TRINITY_DN99924_c3_g4	K06268
Apelin signaling pathway	ko04371	14	329	1772	32122	TRINITY_DN101611_c3_g3;TRINITY_DN103302_c0_g4;TRINITY_DN104548_c4_g1;TRINITY_DN104548_c4_g4;TRINITY_DN105582_c1_g2;TRINITY_DN106559_c2_g1;TRINITY_DN106763_c2_g1;TRINITY_DN107155_c2_g1;TRINITY_DN107155_c2_g5;TRINITY_DN107195_c0_g1;TRINITY_DN107195_c0_g3;TRINITY_DN107195_c0_g4;TRINITY_DN97240_c1_g1;TRINITY_DN99974_c4_g1	K02991+K04688+K07198+K09260
Osteoclast differentiation	ko04380	5	91	1772	32122	TRINITY_DN105622_c0_g1;TRINITY_DN105622_c0_g5;TRINITY_DN105659_c0_g3;TRINITY_DN99924_c3_g3;TRINITY_DN99924_c3_g4	K06268+K14379
Hippo signaling pathway	ko04390	10	303	1772	32122	TRINITY_DN101002_c3_g1;TRINITY_DN101693_c1_g2;TRINITY_DN102581_c0_g1;TRINITY_DN103246_c4_g8;TRINITY_DN103937_c1_g2;TRINITY_DN104891_c1_g2;TRINITY_DN105942_c0_g5;TRINITY_DN95402_c4_g1;TRINITY_DN99631_c1_g1;TRINITY_DN99695_c2_g2	K03083+K03456+K04382+K05692+K06269+K06630+K06685
Hippo signaling pathway - fly	ko04391	7	227	1772	32122	TRINITY_DN101002_c3_g1;TRINITY_DN103246_c4_g8;TRINITY_DN104891_c1_g2;TRINITY_DN105942_c0_g5;TRINITY_DN95402_c4_g1;TRINITY_DN99631_c1_g1;TRINITY_DN99695_c2_g2	K03456+K04382+K05692+K06630+K06685
Hippo signaling pathway - multiple species	ko04392	2	95	1772	32122	TRINITY_DN103703_c0_g1;TRINITY_DN104891_c1_g2	K02218+K06685
Focal adhesion	ko04510	10	197	1772	32122	TRINITY_DN100323_c3_g2;TRINITY_DN101693_c1_g2;TRINITY_DN102581_c0_g1;TRINITY_DN103937_c1_g2;TRINITY_DN106859_c2_g2;TRINITY_DN107211_c2_g1;TRINITY_DN107769_c1_g1;TRINITY_DN92907_c1_g1;TRINITY_DN94091_c4_g7;TRINITY_DN99631_c1_g1	K01110+K03083+K04365+K05692+K05740+K06269
Adherens junction	ko04520	4	147	1772	32122	TRINITY_DN103759_c2_g3;TRINITY_DN104514_c2_g1;TRINITY_DN98888_c4_g1;TRINITY_DN99631_c1_g1	K05692+K05747
Tight junction	ko04530	14	466	1772	32122	TRINITY_DN100822_c0_g2;TRINITY_DN101002_c3_g1;TRINITY_DN101611_c3_g3;TRINITY_DN103246_c4_g8;TRINITY_DN103759_c2_g3;TRINITY_DN104514_c2_g1;TRINITY_DN105582_c1_g2;TRINITY_DN105942_c0_g5;TRINITY_DN106270_c0_g3;TRINITY_DN106763_c2_g1;TRINITY_DN108143_c2_g1;TRINITY_DN108143_c2_g4;TRINITY_DN98888_c4_g1;TRINITY_DN99631_c1_g1	K03456+K04382+K05692+K05747+K07198+K07374
Gap junction	ko04540	10	188	1772	32122	TRINITY_DN100822_c0_g2;TRINITY_DN101302_c0_g4;TRINITY_DN103432_c2_g5;TRINITY_DN106270_c0_g3;TRINITY_DN107440_c1_g1;TRINITY_DN107440_c1_g3;TRINITY_DN107563_c0_g1;TRINITY_DN107611_c1_g3;TRINITY_DN108143_c2_g1;TRINITY_DN108143_c2_g4	K04420+K07374+K07375
Signaling pathways regulating pluripotency of stem cells	ko04550	5	82	1772	32122	TRINITY_DN101693_c1_g2;TRINITY_DN103937_c1_g2;TRINITY_DN104422_c4_g2;TRINITY_DN105086_c1_g3;TRINITY_DN106919_c3_g6	K03083+K04447+K15613
Platelet activation	ko04611	3	125	1772	32122	TRINITY_DN102581_c0_g1;TRINITY_DN103104_c5_g3;TRINITY_DN99631_c1_g1	K01832+K05692+K06269
Antigen processing and presentation	ko04612	19	391	1772	32122	TRINITY_DN100002_c0_g1;TRINITY_DN100139_c1_g5;TRINITY_DN100902_c0_g2;TRINITY_DN102267_c3_g1;TRINITY_DN102513_c1_g1;TRINITY_DN104685_c5_g2;TRINITY_DN104685_c5_g7;TRINITY_DN105167_c3_g1;TRINITY_DN105920_c0_g1;TRINITY_DN106741_c5_g1;TRINITY_DN106741_c5_g4;TRINITY_DN106869_c0_g2;TRINITY_DN107294_c0_g2;TRINITY_DN107567_c0_g1;TRINITY_DN108234_c2_g1;TRINITY_DN108243_c2_g3;TRINITY_DN98157_c0_g3;TRINITY_D…	K03283+K04079+K08065
Toll-like receptor signaling pathway	ko04620	146	1879	1772	32122	TRINITY_DN100055_c1_g3;TRINITY_DN100204_c5_g2;TRINITY_DN100249_c8_g10;TRINITY_DN100397_c7_g2;TRINITY_DN100445_c3_g1;TRINITY_DN100512_c3_g3;TRINITY_DN100630_c0_g1;TRINITY_DN100804_c2_g1;TRINITY_DN100849_c1_g1;TRINITY_DN100990_c6_g2;TRINITY_DN101259_c3_g1;TRINITY_DN101336_c4_g3;TRINITY_DN101361_c1_g2;TRINITY_DN101361_c2_g1;TRINITY_DN101361_c2_g2;TRINITY_DN101464_c1_g1;TRINITY_DN101530_c3_g3;TRINITY…	K04730+K04733
NOD-like receptor signaling pathway	ko04621	153	2036	1772	32122	TRINITY_DN100055_c1_g3;TRINITY_DN100204_c5_g2;TRINITY_DN100249_c8_g10;TRINITY_DN100397_c7_g2;TRINITY_DN100445_c3_g1;TRINITY_DN100512_c3_g3;TRINITY_DN100630_c0_g1;TRINITY_DN100804_c2_g1;TRINITY_DN100849_c1_g1;TRINITY_DN100990_c6_g2;TRINITY_DN101259_c3_g1;TRINITY_DN101336_c4_g3;TRINITY_DN101361_c1_g2;TRINITY_DN101361_c2_g1;TRINITY_DN101361_c2_g2;TRINITY_DN101464_c1_g1;TRINITY_DN101530_c3_g3;TRINITY…	K03671+K04079+K04733+K15040
RIG-I-like receptor signaling pathway	ko04622	1	77	1772	32122	TRINITY_DN96064_c0_g1	K11594
Toll and Imd signaling pathway	ko04624	146	1883	1772	32122	TRINITY_DN100055_c1_g3;TRINITY_DN100204_c5_g2;TRINITY_DN100249_c8_g10;TRINITY_DN100397_c7_g2;TRINITY_DN100445_c3_g1;TRINITY_DN100512_c3_g3;TRINITY_DN100630_c0_g1;TRINITY_DN100804_c2_g1;TRINITY_DN100849_c1_g1;TRINITY_DN100990_c6_g2;TRINITY_DN101259_c3_g1;TRINITY_DN101336_c4_g3;TRINITY_DN101361_c1_g2;TRINITY_DN101361_c2_g1;TRINITY_DN101361_c2_g2;TRINITY_DN101464_c1_g1;TRINITY_DN101530_c3_g3;TRINITY…	K04730+K04733
C-type lectin receptor signaling pathway	ko04625	4	95	1772	32122	TRINITY_DN105622_c0_g1;TRINITY_DN105622_c0_g5;TRINITY_DN99924_c3_g3;TRINITY_DN99924_c3_g4	K06268
Plant-pathogen interaction	ko04626	59	1037	1772	32122	TRINITY_DN100601_c0_g3;TRINITY_DN100601_c0_g9;TRINITY_DN100624_c2_g1;TRINITY_DN101119_c2_g2;TRINITY_DN101648_c2_g1;TRINITY_DN101789_c2_g5;TRINITY_DN101895_c0_g2;TRINITY_DN102473_c4_g1;TRINITY_DN102668_c0_g1;TRINITY_DN102668_c2_g1;TRINITY_DN102958_c3_g1;TRINITY_DN103097_c4_g3;TRINITY_DN103097_c5_g2;TRINITY_DN103097_c5_g3;TRINITY_DN103386_c1_g3;TRINITY_DN103543_c1_g1;TRINITY_DN104583_c3_g4;TRINITY_…	K00864+K04079+K05391+K13412+K13414+K13416+K13420+K13424+K13425+K13429+K13433+K13436+K13447+K13448+K13449+K13456+K13459+K13466+K13473+K18835
JAK-STAT signaling pathway	ko04630	1	45	1772	32122	TRINITY_DN104422_c4_g2	K04447
Natural killer cell mediated cytotoxicity	ko04650	8	94	1772	32122	TRINITY_DN100323_c3_g2;TRINITY_DN105622_c0_g1;TRINITY_DN105622_c0_g5;TRINITY_DN106859_c2_g2;TRINITY_DN107769_c1_g1;TRINITY_DN94091_c4_g7;TRINITY_DN99924_c3_g3;TRINITY_DN99924_c3_g4	K04365+K06268
IL-17 signaling pathway	ko04657	6	153	1772	32122	TRINITY_DN101693_c1_g2;TRINITY_DN103937_c1_g2;TRINITY_DN107567_c0_g1;TRINITY_DN108234_c2_g1;TRINITY_DN98157_c0_g3;TRINITY_DN98157_c0_g4	K03083+K04079
Th1 and Th2 cell differentiation	ko04658	5	60	1772	32122	TRINITY_DN104422_c4_g2;TRINITY_DN105622_c0_g1;TRINITY_DN105622_c0_g5;TRINITY_DN99924_c3_g3;TRINITY_DN99924_c3_g4	K04447+K06268
Th17 cell differentiation	ko04659	9	151	1772	32122	TRINITY_DN104422_c4_g2;TRINITY_DN105622_c0_g1;TRINITY_DN105622_c0_g5;TRINITY_DN107567_c0_g1;TRINITY_DN108234_c2_g1;TRINITY_DN98157_c0_g3;TRINITY_DN98157_c0_g4;TRINITY_DN99924_c3_g3;TRINITY_DN99924_c3_g4	K04079+K04447+K06268
T cell receptor signaling pathway	ko04660	6	84	1772	32122	TRINITY_DN101693_c1_g2;TRINITY_DN103937_c1_g2;TRINITY_DN105622_c0_g1;TRINITY_DN105622_c0_g5;TRINITY_DN99924_c3_g3;TRINITY_DN99924_c3_g4	K03083+K06268
B cell receptor signaling pathway	ko04662	6	104	1772	32122	TRINITY_DN101693_c1_g2;TRINITY_DN103937_c1_g2;TRINITY_DN105622_c0_g1;TRINITY_DN105622_c0_g5;TRINITY_DN99924_c3_g3;TRINITY_DN99924_c3_g4	K03083+K06268
Fc gamma R-mediated phagocytosis	ko04666	15	308	1772	32122	TRINITY_DN100316_c1_g2;TRINITY_DN100391_c3_g1;TRINITY_DN101512_c2_g1;TRINITY_DN103759_c2_g3;TRINITY_DN104015_c5_g1;TRINITY_DN104514_c2_g1;TRINITY_DN104548_c4_g1;TRINITY_DN104548_c4_g4;TRINITY_DN104647_c0_g1;TRINITY_DN105179_c2_g1;TRINITY_DN107371_c4_g1;TRINITY_DN108312_c2_g1;TRINITY_DN96119_c1_g2;TRINITY_DN98888_c4_g1;TRINITY_DN98957_c0_g1	K00889+K01115+K04688+K05747+K05758+K05765
Leukocyte transendothelial migration	ko04670	1	65	1772	32122	TRINITY_DN99631_c1_g1	K05692
Circadian rhythm	ko04710	3	169	1772	32122	TRINITY_DN101611_c3_g3;TRINITY_DN105582_c1_g2;TRINITY_DN106763_c2_g1	K07198
Circadian rhythm - fly	ko04711	2	36	1772	32122	TRINITY_DN101693_c1_g2;TRINITY_DN103937_c1_g2	K03083
Circadian rhythm - plant	ko04712	11	205	1772	32122	TRINITY_DN101147_c0_g2;TRINITY_DN101438_c0_g2;TRINITY_DN104134_c2_g2;TRINITY_DN104483_c3_g2;TRINITY_DN104828_c1_g2;TRINITY_DN107706_c1_g1;TRINITY_DN108236_c1_g1;TRINITY_DN108392_c7_g5;TRINITY_DN88882_c0_g1;TRINITY_DN96391_c1_g1;TRINITY_DN98081_c10_g1	K00660+K10143+K12115+K12126+K12133+K12135+K16222+K16223
Circadian entrainment	ko04713	1	111	1772	32122	TRINITY_DN105651_c3_g1	K04515
Thermogenesis	ko04714	40	1114	1772	32122	TRINITY_DN100008_c1_g1;TRINITY_DN100008_c2_g1;TRINITY_DN100521_c4_g2;TRINITY_DN101611_c3_g3;TRINITY_DN101900_c1_g3;TRINITY_DN103102_c1_g1;TRINITY_DN103109_c0_g1;TRINITY_DN103302_c0_g4;TRINITY_DN103385_c0_g1;TRINITY_DN103491_c1_g2;TRINITY_DN104493_c0_g2;TRINITY_DN104548_c4_g1;TRINITY_DN104548_c4_g4;TRINITY_DN105582_c1_g2;TRINITY_DN106763_c2_g1;TRINITY_DN107155_c2_g1;TRINITY_DN107155_c2_g5;TRINITY_…	K00411+K00417+K01897+K02126+K02128+K02132+K02133+K02136+K02137+K02265+K02267+K02991+K03965+K04688+K05692+K07198+K15109
Long-term potentiation	ko04720	10	208	1772	32122	TRINITY_DN100323_c3_g2;TRINITY_DN102581_c0_g1;TRINITY_DN105622_c0_g1;TRINITY_DN105622_c0_g5;TRINITY_DN105651_c3_g1;TRINITY_DN106859_c2_g2;TRINITY_DN107769_c1_g1;TRINITY_DN94091_c4_g7;TRINITY_DN99924_c3_g3;TRINITY_DN99924_c3_g4	K04365+K04515+K06268+K06269
Synaptic vesicle cycle	ko04721	20	404	1772	32122	TRINITY_DN101418_c2_g4;TRINITY_DN101522_c1_g6;TRINITY_DN101525_c3_g1;TRINITY_DN101881_c0_g2;TRINITY_DN101881_c0_g3;TRINITY_DN102311_c7_g6;TRINITY_DN103161_c0_g2;TRINITY_DN104265_c4_g4;TRINITY_DN104407_c3_g2;TRINITY_DN104407_c3_g3;TRINITY_DN105639_c6_g1;TRINITY_DN106130_c2_g2;TRINITY_DN107357_c5_g1;TRINITY_DN107357_c5_g3;TRINITY_DN107684_c1_g2;TRINITY_DN108454_c1_g3;TRINITY_DN77207_c0_g1;TRINITY_D…	K01528+K02148+K02155+K04645+K06027+K08486+K15015+K18211
Neurotrophin signaling pathway	ko04722	156	2123	1772	32122	TRINITY_DN100055_c1_g3;TRINITY_DN100204_c5_g2;TRINITY_DN100249_c8_g10;TRINITY_DN100323_c3_g2;TRINITY_DN100397_c7_g2;TRINITY_DN100445_c3_g1;TRINITY_DN100512_c3_g3;TRINITY_DN100630_c0_g1;TRINITY_DN100804_c2_g1;TRINITY_DN100849_c1_g1;TRINITY_DN100990_c6_g2;TRINITY_DN101259_c3_g1;TRINITY_DN101336_c4_g3;TRINITY_DN101361_c1_g2;TRINITY_DN101361_c2_g1;TRINITY_DN101361_c2_g2;TRINITY_DN101464_c1_g1;TRINITY…	K03083+K04365+K04421+K04515+K04730+K04733+K06630
Retrograde endocannabinoid signaling	ko04723	9	405	1772	32122	TRINITY_DN101522_c1_g6;TRINITY_DN101525_c3_g1;TRINITY_DN102311_c7_g6;TRINITY_DN104407_c3_g2;TRINITY_DN104407_c3_g3;TRINITY_DN92530_c0_g2;TRINITY_DN93262_c0_g1;TRINITY_DN97176_c9_g1;TRINITY_DN99931_c1_g1	K03965+K13806+K13985+K15015
Glutamatergic synapse	ko04724	9	185	1772	32122	TRINITY_DN104015_c5_g1;TRINITY_DN105179_c2_g1;TRINITY_DN105622_c0_g1;TRINITY_DN105622_c0_g5;TRINITY_DN107371_c4_g1;TRINITY_DN107948_c3_g1;TRINITY_DN108312_c2_g1;TRINITY_DN99924_c3_g3;TRINITY_DN99924_c3_g4	K01115+K01915+K06268
Cholinergic synapse	ko04725	2	136	1772	32122	TRINITY_DN104422_c4_g2;TRINITY_DN105651_c3_g1	K04447+K04515
Serotonergic synapse	ko04726	6	81	1772	32122	TRINITY_DN100323_c3_g2;TRINITY_DN102781_c0_g1;TRINITY_DN106859_c2_g2;TRINITY_DN107268_c0_g2;TRINITY_DN107769_c1_g1;TRINITY_DN94091_c4_g7	K01593+K04365+K07418
GABAergic synapse	ko04727	9	170	1772	32122	TRINITY_DN101157_c0_g3;TRINITY_DN101418_c2_g4;TRINITY_DN101522_c1_g6;TRINITY_DN101525_c3_g1;TRINITY_DN102311_c7_g6;TRINITY_DN104407_c3_g2;TRINITY_DN104407_c3_g3;TRINITY_DN107948_c3_g1;TRINITY_DN99931_c1_g1	K01915+K06027+K14992+K15015
Dopaminergic synapse	ko04728	10	348	1772	32122	TRINITY_DN101002_c3_g1;TRINITY_DN101693_c1_g2;TRINITY_DN102581_c0_g1;TRINITY_DN102781_c0_g1;TRINITY_DN103246_c4_g8;TRINITY_DN103937_c1_g2;TRINITY_DN105651_c3_g1;TRINITY_DN105942_c0_g5;TRINITY_DN108392_c6_g1;TRINITY_DN99775_c0_g1	K01593+K03083+K03456+K04382+K04515+K06269+K11583+K11584
Long-term depression	ko04730	7	109	1772	32122	TRINITY_DN100323_c3_g2;TRINITY_DN101002_c3_g1;TRINITY_DN103246_c4_g8;TRINITY_DN105942_c0_g5;TRINITY_DN106859_c2_g2;TRINITY_DN107769_c1_g1;TRINITY_DN94091_c4_g7	K03456+K04365+K04382
Olfactory transduction	ko04740	1	89	1772	32122	TRINITY_DN105651_c3_g1	K04515
Phototransduction - fly	ko04745	3	103	1772	32122	TRINITY_DN105651_c3_g1;TRINITY_DN97176_c9_g1;TRINITY_DN99631_c1_g1	K04515+K05692+K13806
Inflammatory mediator regulation of TRP channels	ko04750	8	163	1772	32122	TRINITY_DN100524_c0_g1;TRINITY_DN102581_c0_g1;TRINITY_DN105651_c3_g1;TRINITY_DN107268_c0_g2;TRINITY_DN108243_c2_g1;TRINITY_DN108243_c3_g1;TRINITY_DN94625_c7_g1;TRINITY_DN95262_c2_g1	K04515+K06269+K07418+K07425
Regulation of actin cytoskeleton	ko04810	17	334	1772	32122	TRINITY_DN100316_c1_g2;TRINITY_DN100323_c3_g2;TRINITY_DN100391_c3_g1;TRINITY_DN101512_c2_g1;TRINITY_DN102581_c0_g1;TRINITY_DN103759_c2_g3;TRINITY_DN104110_c1_g4;TRINITY_DN104514_c2_g1;TRINITY_DN104647_c0_g1;TRINITY_DN106859_c2_g2;TRINITY_DN107769_c1_g1;TRINITY_DN92907_c1_g1;TRINITY_DN94091_c4_g7;TRINITY_DN96119_c1_g2;TRINITY_DN98888_c4_g1;TRINITY_DN98957_c0_g1;TRINITY_DN99631_c1_g1	K00889+K00921+K04365+K05692+K05740+K05747+K05758+K05765+K06269
Insulin signaling pathway	ko04910	27	574	1772	32122	TRINITY_DN100323_c3_g2;TRINITY_DN101611_c3_g3;TRINITY_DN101693_c1_g2;TRINITY_DN102242_c7_g1;TRINITY_DN102581_c0_g1;TRINITY_DN102642_c1_g1;TRINITY_DN103302_c0_g4;TRINITY_DN103937_c1_g2;TRINITY_DN104548_c4_g1;TRINITY_DN104548_c4_g4;TRINITY_DN104640_c1_g1;TRINITY_DN105582_c1_g2;TRINITY_DN106270_c0_g1;TRINITY_DN106763_c2_g1;TRINITY_DN106859_c2_g2;TRINITY_DN107155_c2_g1;TRINITY_DN107155_c2_g5;TRINITY_…	K00688+K00844+K02991+K03083+K03259+K03841+K04365+K04688+K06269+K07195+K07198
Insulin secretion	ko04911	5	55	1772	32122	TRINITY_DN105639_c6_g1;TRINITY_DN105651_c3_g1;TRINITY_DN107357_c5_g1;TRINITY_DN107357_c5_g3;TRINITY_DN77207_c0_g1	K04515+K18211
GnRH signaling pathway	ko04912	8	222	1772	32122	TRINITY_DN101302_c0_g4;TRINITY_DN103432_c2_g5;TRINITY_DN104015_c5_g1;TRINITY_DN105179_c2_g1;TRINITY_DN105651_c3_g1;TRINITY_DN107371_c4_g1;TRINITY_DN108312_c2_g1;TRINITY_DN95952_c0_g2	K01115+K04420+K04421+K04515
Ovarian steroidogenesis	ko04913	10	87	1772	32122	TRINITY_DN100145_c2_g8;TRINITY_DN104370_c2_g5;TRINITY_DN105816_c0_g6;TRINITY_DN106538_c0_g1;TRINITY_DN106773_c1_g1;TRINITY_DN107268_c0_g2;TRINITY_DN95696_c0_g6;TRINITY_DN96632_c0_g2;TRINITY_DN99936_c1_g1;TRINITY_DN99936_c2_g6	K00512+K07408+K07418
Progesterone-mediated oocyte maturation	ko04914	13	281	1772	32122	TRINITY_DN100323_c3_g2;TRINITY_DN100347_c2_g2;TRINITY_DN101936_c3_g1;TRINITY_DN105304_c1_g1;TRINITY_DN106216_c2_g1;TRINITY_DN106859_c2_g2;TRINITY_DN107567_c0_g1;TRINITY_DN107599_c2_g2;TRINITY_DN107769_c1_g1;TRINITY_DN108234_c2_g1;TRINITY_DN94091_c4_g7;TRINITY_DN98157_c0_g3;TRINITY_DN98157_c0_g4	K02178+K03350+K03364+K04079+K04365
Estrogen signaling pathway	ko04915	19	407	1772	32122	TRINITY_DN100002_c0_g1;TRINITY_DN100139_c1_g5;TRINITY_DN100902_c0_g2;TRINITY_DN102267_c3_g1;TRINITY_DN102513_c1_g1;TRINITY_DN104685_c5_g2;TRINITY_DN104685_c5_g7;TRINITY_DN105167_c3_g1;TRINITY_DN105920_c0_g1;TRINITY_DN106741_c5_g1;TRINITY_DN106741_c5_g4;TRINITY_DN107294_c0_g2;TRINITY_DN107567_c0_g1;TRINITY_DN108234_c2_g1;TRINITY_DN80118_c0_g1;TRINITY_DN93848_c0_g1;TRINITY_DN98157_c0_g3;TRINITY_DN9…	K03283+K04079+K22455
Melanogenesis	ko04916	3	146	1772	32122	TRINITY_DN101693_c1_g2;TRINITY_DN103937_c1_g2;TRINITY_DN105651_c3_g1	K03083+K04515
Prolactin signaling pathway	ko04917	7	113	1772	32122	TRINITY_DN101693_c1_g2;TRINITY_DN103937_c1_g2;TRINITY_DN104370_c2_g5;TRINITY_DN104422_c4_g2;TRINITY_DN105816_c0_g6;TRINITY_DN95696_c0_g6;TRINITY_DN96632_c0_g2	K00512+K03083+K04447
Thyroid hormone synthesis	ko04918	4	151	1772	32122	TRINITY_DN107162_c0_g2;TRINITY_DN108359_c0_g1;TRINITY_DN95625_c5_g1;TRINITY_DN98817_c1_g1	K00432+K09490
Thyroid hormone signaling pathway	ko04919	5	258	1772	32122	TRINITY_DN101693_c1_g2;TRINITY_DN102922_c6_g1;TRINITY_DN103937_c1_g2;TRINITY_DN86378_c0_g1;TRINITY_DN99631_c1_g1	K01114+K03083+K05692+K05857
Adipocytokine signaling pathway	ko04920	11	188	1772	32122	TRINITY_DN101611_c3_g3;TRINITY_DN102949_c2_g2;TRINITY_DN102949_c2_g7;TRINITY_DN104422_c4_g2;TRINITY_DN105582_c1_g2;TRINITY_DN106763_c2_g1;TRINITY_DN107854_c2_g1;TRINITY_DN107882_c2_g2;TRINITY_DN99473_c4_g6;TRINITY_DN99915_c0_g1;TRINITY_DN99915_c0_g2	K01897+K04447+K07198+K07297+K07359
Oxytocin signaling pathway	ko04921	18	390	1772	32122	TRINITY_DN100240_c0_g1;TRINITY_DN101611_c3_g3;TRINITY_DN102581_c0_g1;TRINITY_DN103793_c0_g3;TRINITY_DN104310_c0_g2;TRINITY_DN104929_c1_g2;TRINITY_DN105104_c0_g2;TRINITY_DN105104_c0_g8;TRINITY_DN105582_c1_g2;TRINITY_DN105622_c0_g1;TRINITY_DN105622_c0_g5;TRINITY_DN105651_c3_g1;TRINITY_DN106763_c2_g1;TRINITY_DN107946_c2_g3;TRINITY_DN99473_c4_g6;TRINITY_DN99631_c1_g1;TRINITY_DN99924_c3_g3;TRINITY_DN9…	K03234+K04515+K05692+K06268+K06269+K07198+K07359
Glucagon signaling pathway	ko04922	16	418	1772	32122	TRINITY_DN100022_c3_g3;TRINITY_DN100599_c4_g1;TRINITY_DN101589_c4_g1;TRINITY_DN101589_c4_g2;TRINITY_DN101611_c3_g3;TRINITY_DN102642_c1_g1;TRINITY_DN105582_c1_g2;TRINITY_DN105622_c0_g1;TRINITY_DN105622_c0_g5;TRINITY_DN105651_c3_g1;TRINITY_DN106763_c2_g1;TRINITY_DN107326_c1_g3;TRINITY_DN107326_c1_g4;TRINITY_DN98516_c8_g1;TRINITY_DN99924_c3_g3;TRINITY_DN99924_c3_g4	K00688+K00873+K04515+K06268+K07198
Regulation of lipolysis in adipocytes	ko04923	1	61	1772	32122	TRINITY_DN97243_c0_g4	K13699
Renin secretion	ko04924	4	114	1772	32122	TRINITY_DN105622_c0_g1;TRINITY_DN105622_c0_g5;TRINITY_DN99924_c3_g3;TRINITY_DN99924_c3_g4	K06268
Aldosterone synthesis and secretion	ko04925	2	154	1772	32122	TRINITY_DN105651_c3_g1;TRINITY_DN97176_c9_g1	K04515+K13806
Cortisol synthesis and secretion	ko04927	4	76	1772	32122	TRINITY_DN104370_c2_g5;TRINITY_DN105816_c0_g6;TRINITY_DN95696_c0_g6;TRINITY_DN96632_c0_g2	K00512
Parathyroid hormone synthesis, secretion and action	ko04928	13	197	1772	32122	TRINITY_DN100323_c3_g2;TRINITY_DN101238_c0_g3;TRINITY_DN101238_c0_g4;TRINITY_DN104015_c5_g1;TRINITY_DN104955_c0_g6;TRINITY_DN105179_c2_g1;TRINITY_DN106559_c2_g1;TRINITY_DN106859_c2_g2;TRINITY_DN107371_c4_g1;TRINITY_DN107769_c1_g1;TRINITY_DN108312_c2_g1;TRINITY_DN94091_c4_g7;TRINITY_DN99974_c4_g1	K01115+K03626+K04365+K09260
Endocrine and other factor-regulated calcium reabsorption	ko04961	3	192	1772	32122	TRINITY_DN104265_c4_g4;TRINITY_DN106130_c2_g2;TRINITY_DN97242_c3_g4	K01528+K04645+K07904
Vasopressin-regulated water reabsorption	ko04962	5	98	1772	32122	TRINITY_DN101418_c2_g4;TRINITY_DN91433_c0_g1;TRINITY_DN97242_c3_g4;TRINITY_DN97953_c2_g2;TRINITY_DN97953_c2_g4	K06027+K07904+K09866+K10418
Proximal tubule bicarbonate reclamation	ko04964	7	34	1772	32122	TRINITY_DN100103_c6_g1;TRINITY_DN103131_c0_g1;TRINITY_DN103131_c0_g2;TRINITY_DN108246_c1_g1;TRINITY_DN108250_c0_g1;TRINITY_DN108250_c0_g2;TRINITY_DN91625_c0_g1	K00261
Collecting duct acid secretion	ko04966	4	175	1772	32122	TRINITY_DN102359_c1_g1;TRINITY_DN95890_c1_g2;TRINITY_DN96993_c1_g1;TRINITY_DN98071_c4_g2	K02148+K02155+K06573
Salivary secretion	ko04970	2	102	1772	32122	TRINITY_DN102451_c3_g1;TRINITY_DN118982_c0_g1	K13899
Gastric acid secretion	ko04971	1	99	1772	32122	TRINITY_DN105651_c3_g1	K04515
Pancreatic secretion	ko04972	1	158	1772	32122	TRINITY_DN97242_c3_g4	K07904
Carbohydrate digestion and absorption	ko04973	3	90	1772	32122	TRINITY_DN102657_c3_g3;TRINITY_DN104640_c1_g1;TRINITY_DN99431_c1_g1	K00844+K01176
Fat digestion and absorption	ko04975	1	46	1772	32122	TRINITY_DN104807_c1_g2	K14455
Bile secretion	ko04976	16	377	1772	32122	TRINITY_DN102969_c3_g4;TRINITY_DN103903_c1_g6;TRINITY_DN103903_c1_g7;TRINITY_DN103903_c1_g8;TRINITY_DN104854_c2_g1;TRINITY_DN104919_c2_g1;TRINITY_DN105089_c1_g1;TRINITY_DN105343_c2_g2;TRINITY_DN105343_c2_g4;TRINITY_DN107344_c0_g4;TRINITY_DN107710_c2_g11;TRINITY_DN107710_c2_g8;TRINITY_DN108003_c1_g2;TRINITY_DN91433_c0_g1;TRINITY_DN95719_c2_g2;TRINITY_DN99044_c0_g2	K00021+K05658+K05666+K05681+K09866
Vitamin digestion and absorption	ko04977	1	37	1772	32122	TRINITY_DN102859_c1_g2	K05665
Mineral absorption	ko04978	9	72	1772	32122	TRINITY_DN100103_c8_g2;TRINITY_DN100119_c0_g1;TRINITY_DN102448_c5_g3;TRINITY_DN102911_c5_g1;TRINITY_DN103356_c0_g1;TRINITY_DN103356_c0_g2;TRINITY_DN105716_c2_g3;TRINITY_DN106920_c1_g7;TRINITY_DN57123_c0_g1	K00522+K07213+K14686
Cholesterol metabolism	ko04979	2	74	1772	32122	TRINITY_DN103999_c4_g2;TRINITY_DN98623_c2_g2	K01052+K15040
Biofilm formation - Vibrio cholerae	ko05111	1	9	1772	32122	TRINITY_DN95887_c0_g2	K00640
