# Supplementary material for: Integrated metabolomics and transcriptome analysis on flavonoid biosynthesis in flowers of safflower (Carthamus tinctorius L.) during colour-transition
Source: PeerJ. 2022 Jun 22;10:e13591. doi: 10.7717/peerj.13591 (PMC9233481; doi:10.7717/peerj.13591)
Supplement: Supplemental Information 8 [file peerj-10-13591-s008.xlsx]

## Sheet: Sheet1
List of UDP-sugar dependent glycosyltransferases (UGTs) used in the phylogenetic analysis.
Name	Function	Accession No.
MiCGT	flavonoid C-glucosyltransferase from Citrus hanaju	ALD83754
GmCGT (UGT708D1)	flavonoid C-glucosyltransferase from Glycine max	I1L3T1
FeCGTa (UGT708C1)	flavonoid C-glucosyltransferase from Fagopyrum esculentum	BAP90360
OsCGT	flavonoid C-glucosyltransferase from Oryza sativa	CAQ77160
Sb7GT	UDP-glucuronate:baicalein 7-O-glucuronosyltransferase Scutellaria baicalensis	BAC98300.1
UGT73B4	xenobiotic O- and C-glucosyltransferase from A. thaliana	Q7Y232
AtF7RhamT (UGT89C1)	flavonol-7-O-rhamnosyltransferase from A. thaliana	Q9LNE6
AtSAGT (UGT74F2)	salicylic acid glucosyltransferase from A. thaliana	O22822
AtHCGT2 (UGT84A1)	hydroxycinnamate glucosyltransferase 2 from A. thaliana	Q5XF20
GtUF6CGT	flavone 6-C-glucosyltransferase from Gentiana triflora	BAQ19550
UrdGT2	angucycline C-glycosyltransferase from Streptomyces fradiae	AAF00209
ZmCGT	Bifunctional glycosyltransferase that can produce both C- and O-glycosidated flavonoids.	A0A096SRM5.1
CjUGT708G1	flavonoid C-glucosyltransferase UGT708G1 [Citrus japonica]	BBA18062.1
ChUGT708G3	flavonoid C-glucosyltransferase UGT708G3	BBA18064.1
CjUGT708G2	flavonoid C-glucosyltransferase UGT708G2	BBA18063.1
AtUGT72B1	UDP-glycosyltransferase 72B1 Arabidopsis thaliana	Q9M156.1
AtNGT	UDP-glucosyl transferase 76C1 [Arabidopsis thaliana]	AED90934.1
